# Supplementary material for: The Modular Organization of Protein Interactions in Escherichia coli
Source: PLoS Comput Biol. 2009 Oct 2;5(10):e1000523. doi: 10.1371/journal.pcbi.1000523 (PMC2739439; doi:10.1371/journal.pcbi.1000523)
Supplement: Table S1 — Sources of data used to derive the functional network. This table lists the number of proteins and interactions associated with each dataset. Also presented is a breakdown of the number and type of experiments associated with the small scale assay dataset. (0.02 MB XLS) [file pcbi.1000523.s011.xls]

## Sheet: Sheet1
SUPPLEMENTAL TABLE 1. Sources of Data used to derive functional network
	Method	Abbreviation	# Proteins	# Interactions
	Genome Proximity	GP	4176	15847
	Pull Down	PD	2965	11174
	Literature Curation	LT	2106	12445
	Phylogenetic Profiling	PP	1731	10029
	Tandem Affinity Purification	TAP	1290	5267
	Rosetta Stone	RS	1243	8434
	Small Scale Assay	SS	492	575
	Conserved Coexpression	CO	365	1517
	Interolog	IN	144	162
	Small scale method	Interactions
	Affinity chromatography	44
	Alanine Scanning	22
	Atomic force microscopy	1
	Autoradiography	2
	Biochemical	16
	Biophysical	13
	Competition binding	9
	Copurification	27
	Cosedimentation	37
	Cross-linking	177
	Electron microscopy	18
	ELISA	3
	Filter overlay assay	2
	Fluorescence depolarization	2
	FRET analysis	1
	Gel filtration chromatography	94
	Gel retardation assays	4
	Genetic	12
	Immunoblotting	9
	Immunolocalization	1
	Immunoprecipitation	93
	In vitro binding	40
	Ion-exchange chromatography	4
	Lambda fusion	33
	Mass spectrometric screening	21
	Native gel electrophoresis	32
	NMR	2
	Surface plasmon resonance	25
	Two hybrid test	92
	X-ray diffraction	53
	X-ray scattering	1
	Note: An individual interaction can be supported by more than one method
