# Supplementary material for: The Modular Organization of Protein Interactions in Escherichia coli
Source: PLoS Comput Biol. 2009 Oct 2;5(10):e1000523. doi: 10.1371/journal.pcbi.1000523 (PMC2739439; doi:10.1371/journal.pcbi.1000523)
Supplement: Table S2 — List of interactions used to derive the combined network. The functional and Hu et al. TAP networks were combined into a single network. Locus ids, gene names, COG categories (“-” indicates no COG assignment) and description of gene products were obtained from the COG database [20]. ‘LLS’ refers to the likelihood scores obtained from the functional network. ‘Confidence scores’ refers to scores obtained for the Hu et al. TAP network [33]. The presence of LLS and Confidence scores for the same interaction indicates that the interaction was detected by both methods, otherwise the interaction was identified in only a single data set. COG category codes are provided in Fig. 1C. (2.20 MB XLS) [file pcbi.1000523.s012.xls]

## Sheet: Sheet1
SUPPLEMENTAL TABLE 2. List of interactions used to derive the combined network
Locus id1	Genename1	COGs1	Description1	Locus id2	Genename2	COGs2	Description2	LLS (comp)	Confidence (exp)
b0002	thrA	E	bifunctional aspartokinase I/homeserine dehydrogenase I	b0003	thrB	E	homoserine kinase	5.44	-
b0002	thrA	E	bifunctional aspartokinase I/homeserine dehydrogenase I	b0004	thrC	E	threonine synthase	5.44	-
b0002	thrA	E	bifunctional aspartokinase I/homeserine dehydrogenase I	b3433	asd	E	aspartate-semialdehyde dehydrogenase	5.44	-
b0003	thrB	E	homoserine kinase	b0004	thrC	E	threonine synthase	5.44	-
b0004	thrC	E	threonine synthase	b0243	proA	E	gamma-glutamyl phosphate reductase	4.13	-
b0008	talB	G	transaldolase	b2464	talA	G	transaldolase	4.27	-
b0009	mogA	H	molybdenum cofactor biosynthesis protein	b0014	dnaK	O	molecular chaperone DnaK	-	0.92
b0009	mogA	H	molybdenum cofactor biosynthesis protein	b0827	moeA	H	molybdopterin biosynthesis	3.61	-
b0009	mogA	H	molybdenum cofactor biosynthesis protein	b1224	narG	C	nitrate reductase 1, alpha subunit	3.61	-
b0009	mogA	H	molybdenum cofactor biosynthesis protein	b2231	gyrA	L	DNA gyrase subunit A	-	0.87
b0009	mogA	H	molybdenum cofactor biosynthesis protein	b3856	mobB	H	molybdopterin-guanine dinucleotide biosynthesis protein B	3.61	-
b0014	dnaK	O	molecular chaperone DnaK	b0031	dapB	E	dihydrodipicolinate reductase	5.44	-
b0014	dnaK	O	molecular chaperone DnaK	b0169	rpsB	J	30S ribosomal protein S2	-	1
b0014	dnaK	O	molecular chaperone DnaK	b0595	entB	Q	2,3-dihydro-2,3-dihydroxybenzoate synthetase, isochroismatase	-	0.76
b0014	dnaK	O	molecular chaperone DnaK	b0894	dmsA	C	anaerobic dimethyl sulfoxide (DMSO) reductase, subunit A	3.61	-
b0014	dnaK	O	molecular chaperone DnaK	b2614	grpE	O	Hsp 24 nucleotide exchange factor	10.55	1
b0014	dnaK	O	molecular chaperone DnaK	b3178	hflB	O	ATP-dependent zinc-metallo protease	4.13	-
b0014	dnaK	O	molecular chaperone DnaK	b3339	tuf	J	elongation factor Tu	-	0.95
b0014	dnaK	O	molecular chaperone DnaK	b3636	rpmG	J	50S ribosomal protein L33	-	0.9
b0015	dnaJ	O	chaperone with DnaK; heat shock protein	b0014	dnaK	O	molecular chaperone DnaK	-	0.99
b0015	dnaJ	O	chaperone with DnaK; heat shock protein	b0023	rpsT	J	30S ribosomal protein S20	5.44	0.99
b0015	dnaJ	O	chaperone with DnaK; heat shock protein	b0031	dapB	E	dihydrodipicolinate reductase	5.44	-
b0015	dnaJ	O	chaperone with DnaK; heat shock protein	b0098	secA	U	translocase	-	0.93
b0015	dnaJ	O	chaperone with DnaK; heat shock protein	b0114	aceE	C	pyruvate dehydrogenase (decarboxylase component)	-	0.93
b0015	dnaJ	O	chaperone with DnaK; heat shock protein	b0115	aceF	C	dihydrolipoamide acetyltransferase	-	0.77
b0015	dnaJ	O	chaperone with DnaK; heat shock protein	b0169	rpsB	J	30S ribosomal protein S2	-	0.99
b0015	dnaJ	O	chaperone with DnaK; heat shock protein	b0650	hscC	O	chaperone protein Hsc62	5.44	-
b0015	dnaJ	O	chaperone with DnaK; heat shock protein	b0882	clpA	O	ATP-binding component of serine protease	-	0.98
b0015	dnaJ	O	chaperone with DnaK; heat shock protein	b1623	add	F	adenosine deaminase	-	0.82
b0015	dnaJ	O	chaperone with DnaK; heat shock protein	b2096	gatY	G	tagatose 1,6-diphosphate aldolase	-	0.93
b0015	dnaJ	O	chaperone with DnaK; heat shock protein	b2215	ompC	M	outer membrane pore protein 1b (Ib;c)	-	0.96
b0015	dnaJ	O	chaperone with DnaK; heat shock protein	b2286	nuoC	C	NADH dehydrogenase I chain C, D	-	0.83
b0015	dnaJ	O	chaperone with DnaK; heat shock protein	b2526	hscA	O	chaperone protein HscA	5.44	-
b0015	dnaJ	O	chaperone with DnaK; heat shock protein	b2614	grpE	O	Hsp 24 nucleotide exchange factor	9.05	-
b0015	dnaJ	O	chaperone with DnaK; heat shock protein	b2829	ptsP	T	PTS family enzyme I, transcriptional regulator (with NPR and NTR proteins)	-	0.7
b0015	dnaJ	O	chaperone with DnaK; heat shock protein	b2942	metK	H	S-adenosylmethionine synthetase	-	1
b0015	dnaJ	O	chaperone with DnaK; heat shock protein	b3065	rpsU	J	30S ribosomal protein S21	-	0.87
b0015	dnaJ	O	chaperone with DnaK; heat shock protein	b3168	infB	J	translation initiation factor IF-2	-	0.96
b0015	dnaJ	O	chaperone with DnaK; heat shock protein	b3303	rpsE	J	30S ribosomal protein S5	-	0.73
b0015	dnaJ	O	chaperone with DnaK; heat shock protein	b3307	rpsN	J	30S ribosomal protein S14	-	0.96
b0015	dnaJ	O	chaperone with DnaK; heat shock protein	b3309	rplX	J	50S ribosomal protein L24	-	0.99
b0015	dnaJ	O	chaperone with DnaK; heat shock protein	b3314	rpsC	J	30S ribosomal protein S3	-	1
b0015	dnaJ	O	chaperone with DnaK; heat shock protein	b3318	rplW	J	50S ribosomal protein L23	-	0.92
b0015	dnaJ	O	chaperone with DnaK; heat shock protein	b3321	rpsJ	J	30S ribosomal protein S10	-	0.86
b0015	dnaJ	O	chaperone with DnaK; heat shock protein	b3339	tuf	J	elongation factor Tu	-	1
b0015	dnaJ	O	chaperone with DnaK; heat shock protein	b3340	fusA	J	elongation factor EF-2	-	1
b0015	dnaJ	O	chaperone with DnaK; heat shock protein	b3461	rpoH	K	RNA polymerase sigma factor	7.17	-
b0015	dnaJ	O	chaperone with DnaK; heat shock protein	b3725	pstB	P	ATP-binding component of high-affinity phosphate-specific transport system	-	1
b0015	dnaJ	O	chaperone with DnaK; heat shock protein	b3732	atpD	C	ATP synthase subunit B	-	0.79
b0015	dnaJ	O	chaperone with DnaK; heat shock protein	b3783	rho	JK	transcription termination factor Rho	-	0.9
b0015	dnaJ	O	chaperone with DnaK; heat shock protein	b3980	tuf	J	elongation factor Tu	-	1
b0015	dnaJ	O	chaperone with DnaK; heat shock protein	b3984	rplA	J	50S ribosomal protein L1	-	0.91
b0015	dnaJ	O	chaperone with DnaK; heat shock protein	b3988	rpoC	K	DNA-directed RNA polymerase beta' subunit	-	0.74
b0015	dnaJ	O	chaperone with DnaK; heat shock protein	b4035	malK	G	ATP-binding component of transport system for maltose	-	0.99
b0015	dnaJ	O	chaperone with DnaK; heat shock protein	b4043	lexA	KT	LexA repressor	-	1
b0015	dnaJ	O	chaperone with DnaK; heat shock protein	b4200	rpsF	J	30S ribosomal protein S6	-	0.98
b0019	nhaA	P	Na+/H antiporter, pH dependent	b0020	nhaR	K	transcriptional activator of cation transport (LysR family)	5.44	-
b0021	insB_1	-	IS1 protein InsB	b0022	insA_1	5.44	IS1 protein InsA	-
b0021	insB_1	-	IS1 protein InsB	b0265	insA_2	5.44	CP4-6 prophage; IS1 protein InsA 2	-
b0021	insB_1	-	IS1 protein InsB	b0275	insA_3	5.44	CP4-6 prophage; IS1 protein InsA	-
b0023	rpsT	J	30S ribosomal protein S20	b0026	ileS	J	isoleucyl-tRNA synthetase	5.44	-
b0023	rpsT	J	30S ribosomal protein S20	b0027	lspA	MU	signal peptidase II	5.44	-
b0023	rpsT	J	30S ribosomal protein S20	b0031	dapB	E	dihydrodipicolinate reductase	5.44	-
b0023	rpsT	J	30S ribosomal protein S20	b0693	speF	E	ornithine decarboxylase isozyme, inducible	3.61	-
b0023	rpsT	J	30S ribosomal protein S20	b2938	speA	E	arginine decarboxylase	3.61	-
b0025	ribF	H	hypothetical protein	b3169	nusA	K	transcription elongation factor NusA	4.69	-
b0025	ribF	H	hypothetical protein	b3634	coaD	H	phosphopantetheine adenylyltransferase	4.27	-
b0026	ileS	J	isoleucyl-tRNA synthetase	b0027	lspA	MU	signal peptidase II	5.44	-
b0027	lspA	MU	signal peptidase II	b0168	map	J	methionine aminopeptidase	-	0.95
b0029	ispH	IM	4-hydroxy-3-methylbut-2-enyl diphosphate reductase	b2200	ccmB	O	heme export protein (ABC superfamily, membrane)	-	0.7
b0029	ispH	IM	4-hydroxy-3-methylbut-2-enyl diphosphate reductase	b2515	ispG	I	4-hydroxy-3-methylbut-2-en-1-yl diphosphate synthase	4.27	-
b0029	ispH	IM	4-hydroxy-3-methylbut-2-enyl diphosphate reductase	b3986	rplL	J	50S ribosomal protein L7/L12	-	0.79
b0030	rihC	F	nucleoside hydrolase	b0651	rihA	F	pyrimidine specific nucleoside hydrolase	4.27	-
b0030	rihC	F	nucleoside hydrolase	b2162	rihB	F	pyrimidine specific nucleoside hydrolase	4.27	-
b0031	dapB	E	dihydrodipicolinate reductase	b2478	dapA	EM	dihydrodipicolinate synthase	5.44	-
b0032	carA	EF	carbamoyl-phosphate synthase small subunit	b0033	carB	EF	carbamoyl-phosphate synthase large subunit	12.43	1
b0032	carA	EF	carbamoyl-phosphate synthase small subunit	b3172	argG	E	argininosuccinate synthase	4.13	-
b0032	carA	EF	carbamoyl-phosphate synthase small subunit	b4245	pyrB	F	aspartate carbamoyltransferase catalytic subunit	5.44	-
b0033	carB	EF	carbamoyl-phosphate synthase large subunit	b0273	argF	E	ornithine carbamoyltransferase	5.01	-
b0033	carB	EF	carbamoyl-phosphate synthase large subunit	b3172	argG	E	argininosuccinate synthase	4.13	-
b0033	carB	EF	carbamoyl-phosphate synthase large subunit	b3181	greA	K	transcription elongation factor GreA	6.49	-
b0033	carB	EF	carbamoyl-phosphate synthase large subunit	b4245	pyrB	F	aspartate carbamoyltransferase catalytic subunit	5.44	-
b0035	caiE	R	possible synthesis of cofactor for carnitine racemase and dehydratase	b0036	caiD	I	carnitinyl-CoA dehydratase	5.44	-
b0036	caiD	I	carnitinyl-CoA dehydratase	b0039	caiA	I	crotonobetainyl-CoA dehydrogenase	4.69	-
b0039	caiA	I	crotonobetainyl-CoA dehydrogenase	b1393	paaF	I	probable enoyl-CoA hydratase	4.69	-
b0039	caiA	I	crotonobetainyl-CoA dehydrogenase	b2341	yfcX	I	bifunctional fatty acid oxidation complex protein: putative enoyl-CoA hydratase/isomerase (N-terminal); putative NAD(P)-binding dehydrogenase (C-terminal)	4.69	-
b0039	caiA	I	crotonobetainyl-CoA dehydrogenase	b3846	fadB	I	4-enzyme protein: 3-hydroxyacyl-CoA dehydrogenase; 3-hydroxybutyryl-CoA epimerase; delta(3)-cis-delta(2)-trans-enoyl-CoA isomerase; enoyl-CoA hydratase	4.69	-
b0041	fixA	C	putative electron transfer flavoprotein subunit beta	b0042	fixB	C	putative electron transfer flavoprotein subunit alpha	5.44	-
b0041	fixA	C	putative electron transfer flavoprotein subunit beta	b0044	fixX	C	putative ferredoxin	5.44	-
b0041	fixA	C	putative electron transfer flavoprotein subunit beta	b1698	ydiR	C	putative electron transfer flavoprotein subunit alpha	3.81	-
b0042	fixB	C	putative electron transfer flavoprotein subunit alpha	b1697	ydiQ	C	putative electron transfer flavoprotein subunit beta	3.81	-
b0047	kefC	P	glutathione-regulated potassium-efflux system protein	b0048	folA	H	dihydrofolate reductase type I, trimethoprim resistance	5.44	-
b0047	kefC	P	glutathione-regulated potassium-efflux system protein	b3350	kefB	P	glutathione-regulated potassium-efflux system protein	4.27	-
b0048	folA	H	dihydrofolate reductase type I, trimethoprim resistance	b0049	apaH	T	diadenosinetetraphosphatase	5.44	-
b0048	folA	H	dihydrofolate reductase type I, trimethoprim resistance	b0050	apaG	P	hypothetical protein	5.44	-
b0048	folA	H	dihydrofolate reductase type I, trimethoprim resistance	b0051	ksgA	J	dimethyladenosine transferase	5.44	-
b0048	folA	H	dihydrofolate reductase type I, trimethoprim resistance	b0052	pdxA	H	4-hydroxythreonine-4-phosphate dehydrogenase	5.44	-
b0049	apaH	T	diadenosinetetraphosphatase	b0050	apaG	P	hypothetical protein	5.44	-
b0049	apaH	T	diadenosinetetraphosphatase	b0051	ksgA	J	dimethyladenosine transferase	5.44	-
b0049	apaH	T	diadenosinetetraphosphatase	b0052	pdxA	H	4-hydroxythreonine-4-phosphate dehydrogenase	5.44	-
b0049	apaH	T	diadenosinetetraphosphatase	b0053	surA	O	peptidyl-prolyl cis-trans isomerase (PPIase), involved in maturation of outer membrane proteins	4.69	-
b0049	apaH	T	diadenosinetetraphosphatase	b0054	imp	M	organic solvent tolerance protein precursor	4.69	-
b0050	apaG	P	hypothetical protein	b0051	ksgA	J	dimethyladenosine transferase	5.44	-
b0051	ksgA	J	dimethyladenosine transferase	b0052	pdxA	H	4-hydroxythreonine-4-phosphate dehydrogenase	5.44	-
b0052	pdxA	H	4-hydroxythreonine-4-phosphate dehydrogenase	b0054	imp	M	organic solvent tolerance protein precursor	5.44	-
b0052	pdxA	H	4-hydroxythreonine-4-phosphate dehydrogenase	b2564	pdxJ	H	pyridoxal phosphate biosynthetic protein	4.27	-
b0053	surA	O	peptidyl-prolyl cis-trans isomerase (PPIase), involved in maturation of outer membrane proteins	b0054	imp	M	organic solvent tolerance protein precursor	4.69	-
b0053	surA	O	peptidyl-prolyl cis-trans isomerase (PPIase), involved in maturation of outer membrane proteins	b2893	dsbC	O	protein disulfide isomerase II	4.27	-
b0054	imp	M	organic solvent tolerance protein precursor	b3035	tolC	MU	outer membrane channel precursor protein	4.27	-
b0059	hepA	KL	ATP-dependent helicase HepA	b3169	nusA	K	transcription elongation factor NusA	-	0.98
b0059	hepA	KL	ATP-dependent helicase HepA	b3295	rpoA	K	DNA-directed RNA polymerase alpha subunit	-	1
b0060	polB	L	DNA polymerase II	b0061	araD	G	L-ribulose-5-phosphate 4-epimerase	5.44	-
b0060	polB	L	DNA polymerase II	b0231	dinB	L	DNA polymerase IV	4.13	-
b0061	araD	G	L-ribulose-5-phosphate 4-epimerase	b0062	araA	G	L-arabinose isomerase	5.44	-
b0061	araD	G	L-ribulose-5-phosphate 4-epimerase	b0063	araB	C	ribulokinase	5.44	-
b0061	araD	G	L-ribulose-5-phosphate 4-epimerase	b0064	araC	K	transcriptional regulator for ara operon	5.44	-
b0061	araD	G	L-ribulose-5-phosphate 4-epimerase	b3583	sgbE	G	L-ribulose-5-phosphate 4-epimerase	4.27	-
b0062	araA	G	L-arabinose isomerase	b0063	araB	C	ribulokinase	5.44	-
b0062	araA	G	L-arabinose isomerase	b0064	araC	K	transcriptional regulator for ara operon	5.44	-
b0063	araB	C	ribulokinase	b0064	araC	K	transcriptional regulator for ara operon	5.44	-
b0066	yabJ	H	putative ATP-binding component of a transport system	b2423	cysW	-	sulfate transport system permease W protein	3.81	-
b0067	thiP	P	thiamin ABC transporter membrane component	b0068	tbpA	H	thiamin-binding periplasmic protein	4.69	-
b0071	leuD	E	isopropylmalate isomerase small subunit	b0072	leuC	E	isopropylmalate isomerase large subunit	6.32	-
b0071	leuD	E	isopropylmalate isomerase small subunit	b0073	leuB	CE	3-isopropylmalate dehydrogenase	5.44	-
b0071	leuD	E	isopropylmalate isomerase small subunit	b0074	leuA	E	2-isopropylmalate synthase	7.2	-
b0071	leuD	E	isopropylmalate isomerase small subunit	b0771	ybhJ	C	putative enzyme	3.81	-
b0071	leuD	E	isopropylmalate isomerase small subunit	b3771	ilvD	EG	dihydroxy-acid dehydratase	4.27	-
b0071	leuD	E	isopropylmalate isomerase small subunit	b3774	ilvC	EH	ketol-acid reductoisomerase	4.69	-
b0072	leuC	E	isopropylmalate isomerase large subunit	b0073	leuB	CE	3-isopropylmalate dehydrogenase	7.2	-
b0072	leuC	E	isopropylmalate isomerase large subunit	b0074	leuA	E	2-isopropylmalate synthase	7.2	-
b0072	leuC	E	isopropylmalate isomerase large subunit	b1136	icdA	C	isocitrate dehydrogenase	4.69	-
b0072	leuC	E	isopropylmalate isomerase large subunit	b1800	yeaU	CE	putative tartrate dehydrogenase	4.69	-
b0072	leuC	E	isopropylmalate isomerase large subunit	b3774	ilvC	EH	ketol-acid reductoisomerase	7.06	-
b0073	leuB	CE	3-isopropylmalate dehydrogenase	b0074	leuA	E	2-isopropylmalate synthase	7.2	-
b0073	leuB	CE	3-isopropylmalate dehydrogenase	b1136	icdA	C	isocitrate dehydrogenase	4.27	-
b0073	leuB	CE	3-isopropylmalate dehydrogenase	b3774	ilvC	EH	ketol-acid reductoisomerase	5.44	-
b0074	leuA	E	2-isopropylmalate synthase	b0078	ilvH	E	acetolactate synthase small subunit	4.69	-
b0074	leuA	E	2-isopropylmalate synthase	b0754	aroG	E	3-deoxy-7-phosphoheptulonate synthase	4.13	-
b0074	leuA	E	2-isopropylmalate synthase	b1262	trpC	E	bifunctional indole-3-glycerol phosphate synthase/phosphoribosylanthranilate isomerase	4.27	-
b0074	leuA	E	2-isopropylmalate synthase	b1800	yeaU	CE	putative tartrate dehydrogenase	4.69	-
b0074	leuA	E	2-isopropylmalate synthase	b2024	hisA	E	1-(5-phosphoribosyl)-5-[(5-phosphoribosylamino)methylideneamino] imidazole-4-carboxamide isomerase	4.27	-
b0074	leuA	E	2-isopropylmalate synthase	b3772	ilvA	E	threonine dehydratase	4.13	-
b0074	leuA	E	2-isopropylmalate synthase	b3774	ilvC	EH	ketol-acid reductoisomerase	4.69	-
b0074	leuA	E	2-isopropylmalate synthase	b3958	argC	E	N-acetyl-gamma-glutamyl-phosphate reductase	4.27	-
b0074	leuA	E	2-isopropylmalate synthase	b4143	groEL	O	chaperonin GroEL	3.61	-
b0077	ilvI	EH	acetolactate synthase III large subunit	b0078	ilvH	E	acetolactate synthase small subunit	5.44	-
b0077	ilvI	EH	acetolactate synthase III large subunit	b0269	yagF	EG	hypothetical protein	4.69	-
b0077	ilvI	EH	acetolactate synthase III large subunit	b0871	poxB	EH	pyruvate dehydrogenase	4.27	-
b0077	ilvI	EH	acetolactate synthase III large subunit	b1851	edd	EG	phosphogluconate dehydratase	4.69	-
b0077	ilvI	EH	acetolactate synthase III large subunit	b3671	ilvB	EH	acetolactate synthase large subunit	4.27	-
b0077	ilvI	EH	acetolactate synthase III large subunit	b3771	ilvD	EG	dihydroxy-acid dehydratase	4.69	-
b0077	ilvI	EH	acetolactate synthase III large subunit	b4143	groEL	O	chaperonin GroEL	3.61	-
b0077	ilvI	EH	acetolactate synthase III large subunit	b4297	yjhG	EG	hypothetical protein	4.69	-
b0078	ilvH	E	acetolactate synthase small subunit	b3774	ilvC	EH	ketol-acid reductoisomerase	4.69	-
b0080	fruR	K	transcriptional regulator of the control of carbon and energy metabolism (GalR/LacI family)	b0345	lacI	K	transcriptional repressor of lactose catabolism (GalR/LacI family)	4.27	-
b0080	fruR	K	transcriptional regulator of the control of carbon and energy metabolism (GalR/LacI family)	b1658	purR	K	transcriptional repressor for de novo purine nucleotide synthesis (GalR/LacI family)	4.27	-
b0080	fruR	K	transcriptional regulator of the control of carbon and energy metabolism (GalR/LacI family)	b2837	galR	K	repressor of galETK operon	4.27	-
b0080	fruR	K	transcriptional regulator of the control of carbon and energy metabolism (GalR/LacI family)	b3846	fadB	I	4-enzyme protein: 3-hydroxyacyl-CoA dehydrogenase; 3-hydroxybutyryl-CoA epimerase; delta(3)-cis-delta(2)-trans-enoyl-CoA isomerase; enoyl-CoA hydratase	-	0.79
b0080	fruR	K	transcriptional regulator of the control of carbon and energy metabolism (GalR/LacI family)	b4059	ssb	L	single-strand DNA-binding protein	-	0.85
b0081	yabB	S	hypothetical protein	b0083	ftsL	D	cell division protein; ingrowth of wall at septum	5.44	-
b0081	yabB	S	hypothetical protein	b0084	ftsI	M	division-specific transpeptidase, penicillin-binding protein 3	5.44	-
b0081	yabB	S	hypothetical protein	b0085	murE	M	UDP-N-acetylmuramoylalanyl-D-glutamate--2,6-diaminopimelate ligase	5.44	-
b0081	yabB	S	hypothetical protein	b0086	murF	M	D-alanine:D-alanine-adding enzyme	5.44	-
b0081	yabB	S	hypothetical protein	b0087	mraY	M	phospho-N-acetylmuramoyl-pentapeptide-transferase	5.44	-
b0081	yabB	S	hypothetical protein	b0088	murD	M	UDP-N-acetylmuramoyl-L-alanyl-D-glutamate synthetase	5.44	-
b0081	yabB	S	hypothetical protein	b0089	ftsW	D	cell division; membrane protein involved in shape determination	5.44	-
b0081	yabB	S	hypothetical protein	b0116	lpdA	C	dihydrolipoamide dehydrogenase	-	0.89
b0082	mraW	M	S-adenosyl-methyltransferase	b0090	murG	M	N-acetylglucosaminyl transferase	4.69	-
b0082	mraW	M	S-adenosyl-methyltransferase	b0098	secA	U	translocase	4.69	-
b0082	mraW	M	S-adenosyl-methyltransferase	b3320	rplC	J	50S ribosomal protein L3	-	0.71
b0082	mraW	M	S-adenosyl-methyltransferase	b3321	rpsJ	J	30S ribosomal protein S10	-	0.71
b0082	mraW	M	S-adenosyl-methyltransferase	b3986	rplL	J	50S ribosomal protein L7/L12	-	0.71
b0083	ftsL	D	cell division protein; ingrowth of wall at septum	b0084	ftsI	M	division-specific transpeptidase, penicillin-binding protein 3	9.05	-
b0083	ftsL	D	cell division protein; ingrowth of wall at septum	b0085	murE	M	UDP-N-acetylmuramoylalanyl-D-glutamate--2,6-diaminopimelate ligase	5.44	-
b0083	ftsL	D	cell division protein; ingrowth of wall at septum	b0086	murF	M	D-alanine:D-alanine-adding enzyme	5.44	-
b0083	ftsL	D	cell division protein; ingrowth of wall at septum	b0087	mraY	M	phospho-N-acetylmuramoyl-pentapeptide-transferase	5.44	-
b0083	ftsL	D	cell division protein; ingrowth of wall at septum	b0088	murD	M	UDP-N-acetylmuramoyl-L-alanyl-D-glutamate synthetase	5.44	-
b0083	ftsL	D	cell division protein; ingrowth of wall at septum	b0089	ftsW	D	cell division; membrane protein involved in shape determination	9.05	-
b0083	ftsL	D	cell division protein; ingrowth of wall at septum	b0093	ftsQ	M	cell division protein; ingrowth of wall at septum	6.54	-
b0083	ftsL	D	cell division protein; ingrowth of wall at septum	b0096	lpxC	M	UDP-3-O-[3-hydroxymyristoyl] N-acetylglucosamine deacetylase	5.44	-
b0083	ftsL	D	cell division protein; ingrowth of wall at septum	b0890	ftsK	D	cell division protein	3.61	-
b0083	ftsL	D	cell division protein; ingrowth of wall at septum	b1168	ycgG	T	putative protease	3.61	-
b0083	ftsL	D	cell division protein; ingrowth of wall at septum	b2748	ftsB	D	cell divison protein FtsB	3.61	-
b0083	ftsL	D	cell division protein; ingrowth of wall at septum	b3933	ftsN	D	essential cell division protein	3.61	-
b0084	ftsI	M	division-specific transpeptidase, penicillin-binding protein 3	b0085	murE	M	UDP-N-acetylmuramoylalanyl-D-glutamate--2,6-diaminopimelate ligase	7.2	-
b0084	ftsI	M	division-specific transpeptidase, penicillin-binding protein 3	b0086	murF	M	D-alanine:D-alanine-adding enzyme	7.2	-
b0084	ftsI	M	division-specific transpeptidase, penicillin-binding protein 3	b0087	mraY	M	phospho-N-acetylmuramoyl-pentapeptide-transferase	7.2	-
b0084	ftsI	M	division-specific transpeptidase, penicillin-binding protein 3	b0088	murD	M	UDP-N-acetylmuramoyl-L-alanyl-D-glutamate synthetase	7.2	-
b0084	ftsI	M	division-specific transpeptidase, penicillin-binding protein 3	b0089	ftsW	D	cell division; membrane protein involved in shape determination	10.81	-
b0084	ftsI	M	division-specific transpeptidase, penicillin-binding protein 3	b0090	murG	M	N-acetylglucosaminyl transferase	4.69	-
b0084	ftsI	M	division-specific transpeptidase, penicillin-binding protein 3	b0091	murC	M	UDP-N-acetylmuramate--L-alanine ligase	4.69	-
b0084	ftsI	M	division-specific transpeptidase, penicillin-binding protein 3	b0092	ddl	M	D-alanylalanine synthetase	4.69	-
b0084	ftsI	M	division-specific transpeptidase, penicillin-binding protein 3	b0093	ftsQ	M	cell division protein; ingrowth of wall at septum	9.05	-
b0084	ftsI	M	division-specific transpeptidase, penicillin-binding protein 3	b0094	ftsA	D	cell division protein	9.05	-
b0084	ftsI	M	division-specific transpeptidase, penicillin-binding protein 3	b0095	ftsZ	D	cell division protein FtsZ	5.44	-
b0084	ftsI	M	division-specific transpeptidase, penicillin-binding protein 3	b0096	lpxC	M	UDP-3-O-[3-hydroxymyristoyl] N-acetylglucosamine deacetylase	5.44	-
b0084	ftsI	M	division-specific transpeptidase, penicillin-binding protein 3	b0098	secA	U	translocase	4.69	-
b0084	ftsI	M	division-specific transpeptidase, penicillin-binding protein 3	b0149	mrcB	M	penicillin-binding protein 1b	4.27	-
b0084	ftsI	M	division-specific transpeptidase, penicillin-binding protein 3	b0634	mrdB	D	rod shape-determining membrane protein; cell elongation	7.2	-
b0084	ftsI	M	division-specific transpeptidase, penicillin-binding protein 3	b0635	mrdA	M	cell elongation, e phase; peptidoglycan synthetase; penicillin-binding protein 2	4.27	-
b0084	ftsI	M	division-specific transpeptidase, penicillin-binding protein 3	b0890	ftsK	D	cell division protein	5.37	-
b0084	ftsI	M	division-specific transpeptidase, penicillin-binding protein 3	b1168	ycgG	T	putative protease	3.61	-
b0084	ftsI	M	division-specific transpeptidase, penicillin-binding protein 3	b2748	ftsB	D	cell divison protein FtsB	3.61	-
b0084	ftsI	M	division-specific transpeptidase, penicillin-binding protein 3	b3396	mrcA	M	bifunctional penicillin-binding protein 1a: transglycosylase (N-terminal); transpeptidase (C-terminal)	4.27	-
b0084	ftsI	M	division-specific transpeptidase, penicillin-binding protein 3	b3933	ftsN	D	essential cell division protein	3.61	-
b0085	murE	M	UDP-N-acetylmuramoylalanyl-D-glutamate--2,6-diaminopimelate ligase	b0086	murF	M	D-alanine:D-alanine-adding enzyme	7.2	-
b0085	murE	M	UDP-N-acetylmuramoylalanyl-D-glutamate--2,6-diaminopimelate ligase	b0087	mraY	M	phospho-N-acetylmuramoyl-pentapeptide-transferase	7.2	-
b0085	murE	M	UDP-N-acetylmuramoylalanyl-D-glutamate--2,6-diaminopimelate ligase	b0088	murD	M	UDP-N-acetylmuramoyl-L-alanyl-D-glutamate synthetase	7.2	-
b0085	murE	M	UDP-N-acetylmuramoylalanyl-D-glutamate--2,6-diaminopimelate ligase	b0089	ftsW	D	cell division; membrane protein involved in shape determination	7.2	-
b0085	murE	M	UDP-N-acetylmuramoylalanyl-D-glutamate--2,6-diaminopimelate ligase	b0090	murG	M	N-acetylglucosaminyl transferase	8.25	-
b0085	murE	M	UDP-N-acetylmuramoylalanyl-D-glutamate--2,6-diaminopimelate ligase	b0091	murC	M	UDP-N-acetylmuramate--L-alanine ligase	7.2	-
b0085	murE	M	UDP-N-acetylmuramoylalanyl-D-glutamate--2,6-diaminopimelate ligase	b0092	ddl	M	D-alanylalanine synthetase	4.69	-
b0085	murE	M	UDP-N-acetylmuramoylalanyl-D-glutamate--2,6-diaminopimelate ligase	b0093	ftsQ	M	cell division protein; ingrowth of wall at septum	5.44	-
b0085	murE	M	UDP-N-acetylmuramoylalanyl-D-glutamate--2,6-diaminopimelate ligase	b0094	ftsA	D	cell division protein	5.44	-
b0085	murE	M	UDP-N-acetylmuramoylalanyl-D-glutamate--2,6-diaminopimelate ligase	b0095	ftsZ	D	cell division protein FtsZ	5.44	-
b0085	murE	M	UDP-N-acetylmuramoylalanyl-D-glutamate--2,6-diaminopimelate ligase	b0098	secA	U	translocase	4.69	-
b0085	murE	M	UDP-N-acetylmuramoylalanyl-D-glutamate--2,6-diaminopimelate ligase	b0169	rpsB	J	30S ribosomal protein S2	-	0.92
b0085	murE	M	UDP-N-acetylmuramoylalanyl-D-glutamate--2,6-diaminopimelate ligase	b3340	fusA	J	elongation factor EF-2	-	0.9
b0085	murE	M	UDP-N-acetylmuramoylalanyl-D-glutamate--2,6-diaminopimelate ligase	b3463	ftsE	D	ATP-binding component of a membrane-associated complex involved in cell division	-	0.96
b0085	murE	M	UDP-N-acetylmuramoylalanyl-D-glutamate--2,6-diaminopimelate ligase	b3619	rfaD	MG	ADP-L-glycero-D-mannoheptose-6-epimerase	-	0.94
b0085	murE	M	UDP-N-acetylmuramoylalanyl-D-glutamate--2,6-diaminopimelate ligase	b3986	rplL	J	50S ribosomal protein L7/L12	-	0.7
b0085	murE	M	UDP-N-acetylmuramoylalanyl-D-glutamate--2,6-diaminopimelate ligase	b4233	mpl	M	UDP-N-acetylmuramate:L-alanyl-gamma-D-glutamyl-meso-diaminopimelate ligase	4.69	-
b0086	murF	M	D-alanine:D-alanine-adding enzyme	b0087	mraY	M	phospho-N-acetylmuramoyl-pentapeptide-transferase	7.2	-
b0086	murF	M	D-alanine:D-alanine-adding enzyme	b0088	murD	M	UDP-N-acetylmuramoyl-L-alanyl-D-glutamate synthetase	7.2	-
b0086	murF	M	D-alanine:D-alanine-adding enzyme	b0089	ftsW	D	cell division; membrane protein involved in shape determination	7.2	-
b0086	murF	M	D-alanine:D-alanine-adding enzyme	b0090	murG	M	N-acetylglucosaminyl transferase	7.2	-
b0086	murF	M	D-alanine:D-alanine-adding enzyme	b0091	murC	M	UDP-N-acetylmuramate--L-alanine ligase	7.2	-
b0086	murF	M	D-alanine:D-alanine-adding enzyme	b0092	ddl	M	D-alanylalanine synthetase	4.69	-
b0086	murF	M	D-alanine:D-alanine-adding enzyme	b0093	ftsQ	M	cell division protein; ingrowth of wall at septum	5.44	-
b0086	murF	M	D-alanine:D-alanine-adding enzyme	b0094	ftsA	D	cell division protein	5.44	-
b0086	murF	M	D-alanine:D-alanine-adding enzyme	b0095	ftsZ	D	cell division protein FtsZ	5.44	-
b0086	murF	M	D-alanine:D-alanine-adding enzyme	b0381	ddl	M	D-alanylalanine synthetase	4.69	-
b0086	murF	M	D-alanine:D-alanine-adding enzyme	b0634	mrdB	D	rod shape-determining membrane protein; cell elongation	3.98	-
b0086	murF	M	D-alanine:D-alanine-adding enzyme	b4233	mpl	M	UDP-N-acetylmuramate:L-alanyl-gamma-D-glutamyl-meso-diaminopimelate ligase	4.69	-
b0087	mraY	M	phospho-N-acetylmuramoyl-pentapeptide-transferase	b0088	murD	M	UDP-N-acetylmuramoyl-L-alanyl-D-glutamate synthetase	7.2	-
b0087	mraY	M	phospho-N-acetylmuramoyl-pentapeptide-transferase	b0089	ftsW	D	cell division; membrane protein involved in shape determination	7.2	-
b0087	mraY	M	phospho-N-acetylmuramoyl-pentapeptide-transferase	b0090	murG	M	N-acetylglucosaminyl transferase	7.2	-
b0087	mraY	M	phospho-N-acetylmuramoyl-pentapeptide-transferase	b0091	murC	M	UDP-N-acetylmuramate--L-alanine ligase	7.2	-
b0087	mraY	M	phospho-N-acetylmuramoyl-pentapeptide-transferase	b0092	ddl	M	D-alanylalanine synthetase	4.69	-
b0087	mraY	M	phospho-N-acetylmuramoyl-pentapeptide-transferase	b0093	ftsQ	M	cell division protein; ingrowth of wall at septum	5.44	-
b0087	mraY	M	phospho-N-acetylmuramoyl-pentapeptide-transferase	b0094	ftsA	D	cell division protein	5.44	-
b0087	mraY	M	phospho-N-acetylmuramoyl-pentapeptide-transferase	b0095	ftsZ	D	cell division protein FtsZ	5.44	-
b0087	mraY	M	phospho-N-acetylmuramoyl-pentapeptide-transferase	b0381	ddl	M	D-alanylalanine synthetase	4.69	-
b0087	mraY	M	phospho-N-acetylmuramoyl-pentapeptide-transferase	b0635	mrdA	M	cell elongation, e phase; peptidoglycan synthetase; penicillin-binding protein 2	4.69	-
b0087	mraY	M	phospho-N-acetylmuramoyl-pentapeptide-transferase	b4233	mpl	M	UDP-N-acetylmuramate:L-alanyl-gamma-D-glutamyl-meso-diaminopimelate ligase	4.69	-
b0088	murD	M	UDP-N-acetylmuramoyl-L-alanyl-D-glutamate synthetase	b0089	ftsW	D	cell division; membrane protein involved in shape determination	7.2	-
b0088	murD	M	UDP-N-acetylmuramoyl-L-alanyl-D-glutamate synthetase	b0090	murG	M	N-acetylglucosaminyl transferase	7.2	-
b0088	murD	M	UDP-N-acetylmuramoyl-L-alanyl-D-glutamate synthetase	b0091	murC	M	UDP-N-acetylmuramate--L-alanine ligase	7.2	-
b0088	murD	M	UDP-N-acetylmuramoyl-L-alanyl-D-glutamate synthetase	b0092	ddl	M	D-alanylalanine synthetase	4.69	-
b0088	murD	M	UDP-N-acetylmuramoyl-L-alanyl-D-glutamate synthetase	b0093	ftsQ	M	cell division protein; ingrowth of wall at septum	5.44	-
b0088	murD	M	UDP-N-acetylmuramoyl-L-alanyl-D-glutamate synthetase	b0094	ftsA	D	cell division protein	5.44	-
b0088	murD	M	UDP-N-acetylmuramoyl-L-alanyl-D-glutamate synthetase	b0095	ftsZ	D	cell division protein FtsZ	5.44	-
b0088	murD	M	UDP-N-acetylmuramoyl-L-alanyl-D-glutamate synthetase	b0381	ddl	M	D-alanylalanine synthetase	4.69	-
b0088	murD	M	UDP-N-acetylmuramoyl-L-alanyl-D-glutamate synthetase	b4233	mpl	M	UDP-N-acetylmuramate:L-alanyl-gamma-D-glutamyl-meso-diaminopimelate ligase	4.69	-
b0089	ftsW	D	cell division; membrane protein involved in shape determination	b0090	murG	M	N-acetylglucosaminyl transferase	8.08	-
b0089	ftsW	D	cell division; membrane protein involved in shape determination	b0091	murC	M	UDP-N-acetylmuramate--L-alanine ligase	7.2	-
b0089	ftsW	D	cell division; membrane protein involved in shape determination	b0092	ddl	M	D-alanylalanine synthetase	4.69	-
b0089	ftsW	D	cell division; membrane protein involved in shape determination	b0093	ftsQ	M	cell division protein; ingrowth of wall at septum	9.05	-
b0089	ftsW	D	cell division; membrane protein involved in shape determination	b0094	ftsA	D	cell division protein	5.44	-
b0089	ftsW	D	cell division; membrane protein involved in shape determination	b0095	ftsZ	D	cell division protein FtsZ	5.44	-
b0089	ftsW	D	cell division; membrane protein involved in shape determination	b0098	secA	U	translocase	4.69	-
b0089	ftsW	D	cell division; membrane protein involved in shape determination	b0381	ddl	M	D-alanylalanine synthetase	4.69	-
b0089	ftsW	D	cell division; membrane protein involved in shape determination	b0634	mrdB	D	rod shape-determining membrane protein; cell elongation	4.27	-
b0089	ftsW	D	cell division; membrane protein involved in shape determination	b3933	ftsN	D	essential cell division protein	6.12	-
b0089	ftsW	D	cell division; membrane protein involved in shape determination	b4233	mpl	M	UDP-N-acetylmuramate:L-alanyl-gamma-D-glutamyl-meso-diaminopimelate ligase	4.69	-
b0090	murG	M	N-acetylglucosaminyl transferase	b0091	murC	M	UDP-N-acetylmuramate--L-alanine ligase	7.2	-
b0090	murG	M	N-acetylglucosaminyl transferase	b0092	ddl	M	D-alanylalanine synthetase	4.69	-
b0090	murG	M	N-acetylglucosaminyl transferase	b0093	ftsQ	M	cell division protein; ingrowth of wall at septum	5.44	-
b0090	murG	M	N-acetylglucosaminyl transferase	b0094	ftsA	D	cell division protein	5.44	-
b0090	murG	M	N-acetylglucosaminyl transferase	b0095	ftsZ	D	cell division protein FtsZ	5.44	-
b0090	murG	M	N-acetylglucosaminyl transferase	b0098	secA	U	translocase	4.69	-
b0090	murG	M	N-acetylglucosaminyl transferase	b0381	ddl	M	D-alanylalanine synthetase	4.69	-
b0090	murG	M	N-acetylglucosaminyl transferase	b0634	mrdB	D	rod shape-determining membrane protein; cell elongation	4.69	-
b0090	murG	M	N-acetylglucosaminyl transferase	b3980	tuf	J	elongation factor Tu	-	0.79
b0090	murG	M	N-acetylglucosaminyl transferase	b4233	mpl	M	UDP-N-acetylmuramate:L-alanyl-gamma-D-glutamyl-meso-diaminopimelate ligase	4.69	-
b0091	murC	M	UDP-N-acetylmuramate--L-alanine ligase	b0092	ddl	M	D-alanylalanine synthetase	4.69	-
b0091	murC	M	UDP-N-acetylmuramate--L-alanine ligase	b0093	ftsQ	M	cell division protein; ingrowth of wall at septum	5.44	-
b0091	murC	M	UDP-N-acetylmuramate--L-alanine ligase	b0094	ftsA	D	cell division protein	5.44	-
b0091	murC	M	UDP-N-acetylmuramate--L-alanine ligase	b0095	ftsZ	D	cell division protein FtsZ	5.44	-
b0091	murC	M	UDP-N-acetylmuramate--L-alanine ligase	b0096	lpxC	M	UDP-3-O-[3-hydroxymyristoyl] N-acetylglucosamine deacetylase	5.44	-
b0091	murC	M	UDP-N-acetylmuramate--L-alanine ligase	b0098	secA	U	translocase	4.69	-
b0091	murC	M	UDP-N-acetylmuramate--L-alanine ligase	b0381	ddl	M	D-alanylalanine synthetase	4.69	-
b0091	murC	M	UDP-N-acetylmuramate--L-alanine ligase	b3339	tuf	J	elongation factor Tu	-	0.9
b0091	murC	M	UDP-N-acetylmuramate--L-alanine ligase	b3980	tuf	J	elongation factor Tu	-	0.79
b0091	murC	M	UDP-N-acetylmuramate--L-alanine ligase	b4143	groEL	O	chaperonin GroEL	-	0.95
b0091	murC	M	UDP-N-acetylmuramate--L-alanine ligase	b4233	mpl	M	UDP-N-acetylmuramate:L-alanyl-gamma-D-glutamyl-meso-diaminopimelate ligase	4.27	-
b0093	ftsQ	M	cell division protein; ingrowth of wall at septum	b0094	ftsA	D	cell division protein	9.05	-
b0093	ftsQ	M	cell division protein; ingrowth of wall at septum	b0095	ftsZ	D	cell division protein FtsZ	5.44	-
b0093	ftsQ	M	cell division protein; ingrowth of wall at septum	b0098	secA	U	translocase	6.54	-
b0093	ftsQ	M	cell division protein; ingrowth of wall at septum	b0890	ftsK	D	cell division protein	3.61	-
b0093	ftsQ	M	cell division protein; ingrowth of wall at septum	b1168	ycgG	T	putative protease	3.61	-
b0093	ftsQ	M	cell division protein; ingrowth of wall at septum	b2748	ftsB	D	cell divison protein FtsB	3.61	-
b0093	ftsQ	M	cell division protein; ingrowth of wall at septum	b3300	prlA	U	preprotein translocase SecY	3.61	-
b0093	ftsQ	M	cell division protein; ingrowth of wall at septum	b3462	ftsX	D	cell division membrane protein	3.61	-
b0093	ftsQ	M	cell division protein; ingrowth of wall at septum	b3705	yidC	U	inner membrane protein translocase component YidC	3.61	-
b0093	ftsQ	M	cell division protein; ingrowth of wall at septum	b3933	ftsN	D	essential cell division protein	6.12	-
b0094	ftsA	D	cell division protein	b0095	ftsZ	D	cell division protein FtsZ	11.73	-
b0094	ftsA	D	cell division protein	b0096	lpxC	M	UDP-3-O-[3-hydroxymyristoyl] N-acetylglucosamine deacetylase	5.44	-
b0094	ftsA	D	cell division protein	b2412	zipA	D	cell division protein ZipA	6.12	-
b0094	ftsA	D	cell division protein	b3339	tuf	J	elongation factor Tu	-	0.89
b0094	ftsA	D	cell division protein	b3462	ftsX	D	cell division membrane protein	3.61	-
b0094	ftsA	D	cell division protein	b3933	ftsN	D	essential cell division protein	6.12	-
b0094	ftsA	D	cell division protein	b3972	murB	M	UDP-N-acetylenolpyruvoylglucosamine reductase	-	0.97
b0094	ftsA	D	cell division protein	b3980	tuf	J	elongation factor Tu	-	0.73
b0094	ftsA	D	cell division protein	b3983	rplK	J	50S ribosomal protein L11	-	0.7
b0095	ftsZ	D	cell division protein FtsZ	b0014	dnaK	O	molecular chaperone DnaK	-	0.93
b0095	ftsZ	D	cell division protein FtsZ	b0015	dnaJ	O	chaperone with DnaK; heat shock protein	-	0.84
b0095	ftsZ	D	cell division protein FtsZ	b0096	lpxC	M	UDP-3-O-[3-hydroxymyristoyl] N-acetylglucosamine deacetylase	5.44	-
b0095	ftsZ	D	cell division protein FtsZ	b0098	secA	U	translocase	3.98	0.85
b0095	ftsZ	D	cell division protein FtsZ	b0169	rpsB	J	30S ribosomal protein S2	-	0.77
b0095	ftsZ	D	cell division protein FtsZ	b0634	mrdB	D	rod shape-determining membrane protein; cell elongation	5.44	-
b0095	ftsZ	D	cell division protein FtsZ	b0890	ftsK	D	cell division protein	3.61	-
b0095	ftsZ	D	cell division protein FtsZ	b0924	mukB	D	condesin subunit B	6.12	-
b0095	ftsZ	D	cell division protein FtsZ	b0958	sulA	D	suppressor of lon; inhibitor of cell division and FtsZ ring formation upon DNA damage/inhibition	7.17	-
b0095	ftsZ	D	cell division protein FtsZ	b1176	minC	D	septum formation inhibitor	6.12	-
b0095	ftsZ	D	cell division protein FtsZ	b1623	add	F	adenosine deaminase	-	0.84
b0095	ftsZ	D	cell division protein FtsZ	b2096	gatY	G	tagatose 1,6-diphosphate aldolase	-	0.93
b0095	ftsZ	D	cell division protein FtsZ	b2412	zipA	D	cell division protein ZipA	7.17	-
b0095	ftsZ	D	cell division protein FtsZ	b3339	tuf	J	elongation factor Tu	-	0.71
b0095	ftsZ	D	cell division protein FtsZ	b3340	fusA	J	elongation factor EF-2	-	0.92
b0095	ftsZ	D	cell division protein FtsZ	b3418	malT	K	transcriptional regulator MalT	-	0.92
b0095	ftsZ	D	cell division protein FtsZ	b3725	pstB	P	ATP-binding component of high-affinity phosphate-specific transport system	-	0.99
b0095	ftsZ	D	cell division protein FtsZ	b4035	malK	G	ATP-binding component of transport system for maltose	-	0.81
b0095	ftsZ	D	cell division protein FtsZ	b4043	lexA	KT	LexA repressor	-	0.99
b0096	lpxC	M	UDP-3-O-[3-hydroxymyristoyl] N-acetylglucosamine deacetylase	b0098	secA	U	translocase	5.44	-
b0096	lpxC	M	UDP-3-O-[3-hydroxymyristoyl] N-acetylglucosamine deacetylase	b0114	aceE	C	pyruvate dehydrogenase (decarboxylase component)	-	0.7
b0096	lpxC	M	UDP-3-O-[3-hydroxymyristoyl] N-acetylglucosamine deacetylase	b0180	fabZ	I	(3R)-hydroxymyristoyl ACP dehydratase	6.32	-
b0096	lpxC	M	UDP-3-O-[3-hydroxymyristoyl] N-acetylglucosamine deacetylase	b0181	lpxA	M	UDP-N-acetylglucosamine acyltransferase	4.69	-
b0096	lpxC	M	UDP-3-O-[3-hydroxymyristoyl] N-acetylglucosamine deacetylase	b3341	rpsG	J	30S ribosomal protein S7	-	0.85
b0097	yacA	-	SecA regulator SecM	b0098	secA	U	translocase	5.44	-
b0098	secA	U	translocase	b0014	dnaK	O	molecular chaperone DnaK	-	0.92
b0098	secA	U	translocase	b0099	mutT	L	7,8-dihydro-8-oxoguanine-triphosphatase, prefers dGTP	5.44	-
b0098	secA	U	translocase	b0169	rpsB	J	30S ribosomal protein S2	-	0.84
b0098	secA	U	translocase	b0957	ompA	M	outer membrane protein 3a (II*;G;d)	3.61	-
b0098	secA	U	translocase	b1175	minD	D	cell division inhibitor, a membrane ATPase, activates minC	-	0.93
b0098	secA	U	translocase	b2095	gatZ	G	putative tagatose 6-phosphate kinase 1	-	0.78
b0098	secA	U	translocase	b2942	metK	H	S-adenosylmethionine synthetase	-	0.95
b0098	secA	U	translocase	b3175	secG	U	protein-export membrane protein	6.12	-
b0098	secA	U	translocase	b3251	mreB	D	regulator of ftsI, penicillin binding protein 3, septation function	-	1
b0098	secA	U	translocase	b3300	prlA	U	preprotein translocase SecY	8.93	-
b0098	secA	U	translocase	b3307	rpsN	J	30S ribosomal protein S14	-	0.73
b0098	secA	U	translocase	b3320	rplC	J	50S ribosomal protein L3	-	0.78
b0098	secA	U	translocase	b3339	tuf	J	elongation factor Tu	-	1
b0098	secA	U	translocase	b3783	rho	JK	transcription termination factor Rho	-	0.99
b0098	secA	U	translocase	b3980	tuf	J	elongation factor Tu	-	1
b0098	secA	U	translocase	b3981	secE	U	translocase	6.12	-
b0101	yacG	S	zinc-binding protein	b0102	yacF	S	hypothetical protein	5.44	-
b0101	yacG	S	zinc-binding protein	b2231	gyrA	L	DNA gyrase subunit A	-	1
b0101	yacG	S	zinc-binding protein	b3699	gyrB	L	DNA gyrase subunit B	-	1
b0106	hofC	NU	component in type IV pilin biogenesis, transmembrane protein	b0107	hofB	NU	putative integral membrane protein involved in biogenesis of fimbriae (type IV pilin), protein transport, DNA uptake	5.44	-
b0106	hofC	NU	component in type IV pilin biogenesis, transmembrane protein	b0108	ppdD	NU	prelipin peptidase dependent protein	5.44	-
b0107	hofB	NU	putative integral membrane protein involved in biogenesis of fimbriae (type IV pilin), protein transport, DNA uptake	b0108	ppdD	NU	prelipin peptidase dependent protein	5.44	-
b0107	hofB	NU	putative integral membrane protein involved in biogenesis of fimbriae (type IV pilin), protein transport, DNA uptake	b3327	gspF	NU	putative export protein F for general secretion pathway (GSP)	4.69	-
b0109	nadC	H	nicotinate-nucleotide pyrophosphorylase	b0114	aceE	C	pyruvate dehydrogenase (decarboxylase component)	5.44	-
b0109	nadC	H	nicotinate-nucleotide pyrophosphorylase	b0750	nadA	H	quinolinate synthetase	7.2	-
b0109	nadC	H	nicotinate-nucleotide pyrophosphorylase	b2574	nadB	H	L-aspartate oxidase	5.44	-
b0110	ampD	V	N-acetyl-anhydromuramyl-L-alanine amidase	b0111	ampE	V	putative transmembrane protein, putative protease	5.44	-
b0112	aroP	E	aromatic amino acid transport protein	b0114	aceE	C	pyruvate dehydrogenase (decarboxylase component)	5.44	-
b0112	aroP	E	aromatic amino acid transport protein	b2156	lysP	E	lysine-specific permease	4.27	-
b0113	pdhR	K	transcriptional regulator of pyruvate dehydrogenase complex	b0115	aceF	C	dihydrolipoamide acetyltransferase	5.89	-
b0114	aceE	C	pyruvate dehydrogenase (decarboxylase component)	b0115	aceF	C	dihydrolipoamide acetyltransferase	6.77	-
b0114	aceE	C	pyruvate dehydrogenase (decarboxylase component)	b0116	lpdA	C	dihydrolipoamide dehydrogenase	5.89	-
b0114	aceE	C	pyruvate dehydrogenase (decarboxylase component)	b2383	ypdD	GT	putative PTS family Hpr component (N-terminal); enzyme I component (middle); enzyme IIA component (C-terminal)	4.66	-
b0115	aceF	C	dihydrolipoamide acetyltransferase	b0116	lpdA	C	dihydrolipoamide dehydrogenase	6.77	-
b0115	aceF	C	dihydrolipoamide acetyltransferase	b0304	ykgC	C	pyridine nucleotide-disulfide oxidoreductase	3.81	-
b0115	aceF	C	dihydrolipoamide acetyltransferase	b0727	sucB	C	dihydrolipoamide acetyltransferase	5.15	-
b0115	aceF	C	dihydrolipoamide acetyltransferase	b3500	gor	C	glutathione reductase	3.81	-
b0115	aceF	C	dihydrolipoamide acetyltransferase	b3962	udhA	C	soluble pyridine nucleotide transhydrogenase	3.81	-
b0116	lpdA	C	dihydrolipoamide dehydrogenase	b0727	sucB	C	dihydrolipoamide acetyltransferase	8.11	-
b0116	lpdA	C	dihydrolipoamide dehydrogenase	b4143	groEL	O	chaperonin GroEL	5.23	-
b0119	yacL	S	hypothetical protein	b0023	rpsT	J	30S ribosomal protein S20	-	0.91
b0119	yacL	S	hypothetical protein	b0059	hepA	KL	ATP-dependent helicase HepA	-	1
b0119	yacL	S	hypothetical protein	b0114	aceE	C	pyruvate dehydrogenase (decarboxylase component)	-	0.84
b0119	yacL	S	hypothetical protein	b0115	aceF	C	dihydrolipoamide acetyltransferase	-	0.83
b0119	yacL	S	hypothetical protein	b0116	lpdA	C	dihydrolipoamide dehydrogenase	-	0.85
b0119	yacL	S	hypothetical protein	b0123	cueO	Q	Probable periplasmic copper oxidase	5.44	-
b0119	yacL	S	hypothetical protein	b0169	rpsB	J	30S ribosomal protein S2	-	0.9
b0119	yacL	S	hypothetical protein	b0465	kefA	M	component of the MscS mechanosensitive channel	-	0.84
b0119	yacL	S	hypothetical protein	b0607	ybdQ	T	conserved hypothetical protein, adenine nucleotide-binding domain	-	0.99
b0119	yacL	S	hypothetical protein	b0683	fur	P	ferric uptake regulator	-	1
b0119	yacL	S	hypothetical protein	b2018	hisL	-	his operon leader peptide	-	0.79
b0119	yacL	S	hypothetical protein	b2183	rsuA	J	16S pseudouridylate 516 synthase	-	0.85
b0119	yacL	S	hypothetical protein	b2255	yfbG	JMG	hypothetical protein	-	0.97
b0119	yacL	S	hypothetical protein	b3065	rpsU	J	30S ribosomal protein S21	-	0.94
b0119	yacL	S	hypothetical protein	b3165	rpsO	J	30S ribosomal protein S15	-	0.73
b0119	yacL	S	hypothetical protein	b3186	rplU	J	50S ribosomal protein L21	-	0.74
b0119	yacL	S	hypothetical protein	b3231	rplM	J	50S ribosomal protein L13	-	1
b0119	yacL	S	hypothetical protein	b3294	rplQ	J	50S ribosomal protein L17	-	0.75
b0119	yacL	S	hypothetical protein	b3295	rpoA	K	DNA-directed RNA polymerase alpha subunit	-	1
b0119	yacL	S	hypothetical protein	b3296	rpsD	J	30S ribosomal protein S4	-	1
b0119	yacL	S	hypothetical protein	b3301	rplO	J	50S ribosomal protein L15	-	0.96
b0119	yacL	S	hypothetical protein	b3303	rpsE	J	30S ribosomal protein S5	-	0.99
b0119	yacL	S	hypothetical protein	b3307	rpsN	J	30S ribosomal protein S14	-	0.98
b0119	yacL	S	hypothetical protein	b3310	rplN	J	50S ribosomal protein L14	-	0.87
b0119	yacL	S	hypothetical protein	b3313	rplP	J	50S ribosomal protein L16	-	1
b0119	yacL	S	hypothetical protein	b3314	rpsC	J	30S ribosomal protein S3	-	1
b0119	yacL	S	hypothetical protein	b3315	rplV	J	50S ribosomal protein L22	-	0.74
b0119	yacL	S	hypothetical protein	b3317	rplB	J	50S ribosomal protein L2	-	0.91
b0119	yacL	S	hypothetical protein	b3320	rplC	J	50S ribosomal protein L3	-	0.93
b0119	yacL	S	hypothetical protein	b3349	slyD	O	FKBP-type peptidyl prolyl cis-trans isomerase (rotamase)	-	1
b0119	yacL	S	hypothetical protein	b3357	crp	T	cyclic AMP receptor protein	-	0.99
b0119	yacL	S	hypothetical protein	b3637	rpmB	J	50S ribosomal protein L28	-	0.98
b0119	yacL	S	hypothetical protein	b3649	rpoZ	K	DNA-directed RNA polymerase omega subunit	-	0.97
b0119	yacL	S	hypothetical protein	b3982	nusG	K	transcription antitermination protein NusG	-	1
b0119	yacL	S	hypothetical protein	b3987	rpoB	K	DNA-directed RNA polymerase beta subunit	-	1
b0119	yacL	S	hypothetical protein	b3988	rpoC	K	DNA-directed RNA polymerase beta' subunit	-	1
b0119	yacL	S	hypothetical protein	b4172	hfq	R	RNA-binding protein Hfq	-	0.76
b0120	speD	E	S-adenosylmethionine decarboxylase proenzyme	b0121	speE	E	spermidine synthase	5.44	-
b0124	gcd	G	glucose dehydrogenase	b0125	hpt	F	hypoxanthine-guanine phosphoribosyltransferase	5.44	-
b0125	hpt	F	hypoxanthine-guanine phosphoribosyltransferase	b0188	tilS	D	tRNA(Ile)-lysidine synthetase	3.81	-
b0126	yadF	P	putative carbonic anhdrase	b3339	tuf	J	elongation factor Tu	-	0.8
b0126	yadF	P	putative carbonic anhdrase	b3980	tuf	J	elongation factor Tu	-	0.73
b0127	yadG	V	putative ATP-binding component of a transport system	b0015	dnaJ	O	chaperone with DnaK; heat shock protein	-	0.92
b0127	yadG	V	putative ATP-binding component of a transport system	b0023	rpsT	J	30S ribosomal protein S20	-	1
b0127	yadG	V	putative ATP-binding component of a transport system	b0169	rpsB	J	30S ribosomal protein S2	-	0.95
b0127	yadG	V	putative ATP-binding component of a transport system	b1716	rplT	J	50S ribosomal protein L20	-	0.97
b0127	yadG	V	putative ATP-binding component of a transport system	b1905	ftn	P	cytoplasmic ferritin (an iron storage protein)	-	0.79
b0127	yadG	V	putative ATP-binding component of a transport system	b2606	rplS	J	50S ribosomal protein L19	-	1
b0127	yadG	V	putative ATP-binding component of a transport system	b2609	rpsP	J	30S ribosomal protein S16	-	0.78
b0127	yadG	V	putative ATP-binding component of a transport system	b3065	rpsU	J	30S ribosomal protein S21	-	0.92
b0127	yadG	V	putative ATP-binding component of a transport system	b3165	rpsO	J	30S ribosomal protein S15	-	0.91
b0127	yadG	V	putative ATP-binding component of a transport system	b3186	rplU	J	50S ribosomal protein L21	-	0.98
b0127	yadG	V	putative ATP-binding component of a transport system	b3230	rpsI	J	30S ribosomal protein S9	-	0.97
b0127	yadG	V	putative ATP-binding component of a transport system	b3231	rplM	J	50S ribosomal protein L13	-	0.96
b0127	yadG	V	putative ATP-binding component of a transport system	b3294	rplQ	J	50S ribosomal protein L17	-	0.71
b0127	yadG	V	putative ATP-binding component of a transport system	b3296	rpsD	J	30S ribosomal protein S4	-	1
b0127	yadG	V	putative ATP-binding component of a transport system	b3297	rpsK	J	30S ribosomal protein S11	-	0.82
b0127	yadG	V	putative ATP-binding component of a transport system	b3298	rpsM	J	30S ribosomal protein S13	-	0.92
b0127	yadG	V	putative ATP-binding component of a transport system	b3301	rplO	J	50S ribosomal protein L15	-	0.99
b0127	yadG	V	putative ATP-binding component of a transport system	b3303	rpsE	J	30S ribosomal protein S5	-	1
b0127	yadG	V	putative ATP-binding component of a transport system	b3304	rplR	J	50S ribosomal protein L18	-	0.82
b0127	yadG	V	putative ATP-binding component of a transport system	b3306	rpsH	J	30S ribosomal protein S8	-	0.99
b0127	yadG	V	putative ATP-binding component of a transport system	b3307	rpsN	J	30S ribosomal protein S14	-	0.91
b0127	yadG	V	putative ATP-binding component of a transport system	b3308	rplE	J	50S ribosomal protein L5	-	0.93
b0127	yadG	V	putative ATP-binding component of a transport system	b3309	rplX	J	50S ribosomal protein L24	-	0.99
b0127	yadG	V	putative ATP-binding component of a transport system	b3313	rplP	J	50S ribosomal protein L16	-	0.94
b0127	yadG	V	putative ATP-binding component of a transport system	b3314	rpsC	J	30S ribosomal protein S3	-	1
b0127	yadG	V	putative ATP-binding component of a transport system	b3315	rplV	J	50S ribosomal protein L22	-	1
b0127	yadG	V	putative ATP-binding component of a transport system	b3317	rplB	J	50S ribosomal protein L2	-	1
b0127	yadG	V	putative ATP-binding component of a transport system	b3318	rplW	J	50S ribosomal protein L23	-	0.98
b0127	yadG	V	putative ATP-binding component of a transport system	b3319	rplD	J	50S ribosomal protein L4	-	0.92
b0127	yadG	V	putative ATP-binding component of a transport system	b3320	rplC	J	50S ribosomal protein L3	-	1
b0127	yadG	V	putative ATP-binding component of a transport system	b3321	rpsJ	J	30S ribosomal protein S10	-	0.88
b0127	yadG	V	putative ATP-binding component of a transport system	b3341	rpsG	J	30S ribosomal protein S7	-	1
b0127	yadG	V	putative ATP-binding component of a transport system	b3619	rfaD	MG	ADP-L-glycero-D-mannoheptose-6-epimerase	-	1
b0127	yadG	V	putative ATP-binding component of a transport system	b3637	rpmB	J	50S ribosomal protein L28	-	0.98
b0127	yadG	V	putative ATP-binding component of a transport system	b3984	rplA	J	50S ribosomal protein L1	-	0.96
b0127	yadG	V	putative ATP-binding component of a transport system	b4143	groEL	O	chaperonin GroEL	-	0.98
b0127	yadG	V	putative ATP-binding component of a transport system	b4200	rpsF	J	30S ribosomal protein S6	-	1
b0127	yadG	V	putative ATP-binding component of a transport system	b4202	rpsR	J	30S ribosomal protein S18	-	1
b0127	yadG	V	putative ATP-binding component of a transport system	b4203	rplI	J	50S ribosomal protein L9	-	0.92
b0131	panD	H	aspartate 1-decarboxylase precursor	b0133	panC	H	pantoate--beta-alanine ligase	5.89	-
b0131	panD	H	aspartate 1-decarboxylase precursor	b0134	panB	H	3-methyl-2-oxobutanoate hydroxymethyltransferase	5.44	-
b0131	panD	H	aspartate 1-decarboxylase precursor	b0143	pcnB	J	poly(A) polymerase I	5.44	-
b0133	panC	H	pantoate--beta-alanine ligase	b0014	dnaK	O	molecular chaperone DnaK	-	0.86
b0133	panC	H	pantoate--beta-alanine ligase	b0134	panB	H	3-methyl-2-oxobutanoate hydroxymethyltransferase	8.25	-
b0133	panC	H	pantoate--beta-alanine ligase	b0480	ushA	F	UDP-sugar hydrolase (5'-nucleotidase)	-	1
b0139	htrE	NU	probable outer membrane porin protein involved in fimbrial assembly	b0140	ecpD	NU	probable pilin chaperone similar to PapD	7.2	-
b0139	htrE	NU	probable outer membrane porin protein involved in fimbrial assembly	b0531	sfmC	NU	putative chaperone	4.69	-
b0139	htrE	NU	probable outer membrane porin protein involved in fimbrial assembly	b0717	ybgP	NU	putative chaperone	4.69	-
b0139	htrE	NU	probable outer membrane porin protein involved in fimbrial assembly	b0939	ycbR	NU	putative fimbrial chaperone	4.69	-
b0139	htrE	NU	probable outer membrane porin protein involved in fimbrial assembly	b2110	yehC	NU	putative chaperone	4.69	-
b0139	htrE	NU	probable outer membrane porin protein involved in fimbrial assembly	b2336	yfcS	NU	putative chaperone	4.69	-
b0139	htrE	NU	probable outer membrane porin protein involved in fimbrial assembly	b3047	yqiH	NU	putative periplasmic chaperone	4.69	-
b0139	htrE	NU	probable outer membrane porin protein involved in fimbrial assembly	b4316	fimC	NU	periplasmic chaperone, required for type 1 fimbriae	4.69	-
b0140	ecpD	NU	probable pilin chaperone similar to PapD	b0532	sfmD	NU	putative outer membrane protein	4.69	-
b0140	ecpD	NU	probable pilin chaperone similar to PapD	b0940	ycbS	NU	putative outer membrane usher protein	4.69	-
b0140	ecpD	NU	probable pilin chaperone similar to PapD	b2109	yehB	NU	putative outer membrane protein	4.69	-
b0140	ecpD	NU	probable pilin chaperone similar to PapD	b3216	yhcD	NU	putative outer membrane protein	4.69	-
b0140	ecpD	NU	probable pilin chaperone similar to PapD	b4317	fimD	NU	outer membrane protein; export and assembly of type 1 fimbriae, interrupted	4.69	-
b0142	folK	H	7,8-dihydro-6-hydroxymethylpterin- pyrophosphokinase	b3177	folP	H	7,8-dihydropteroate synthase	5.44	-
b0143	pcnB	J	poly(A) polymerase I	b3164	pnp	J	polynucleotide phosphorylase, has polyadenylase activity	4.66	-
b0143	pcnB	J	poly(A) polymerase I	b4172	hfq	R	RNA-binding protein Hfq	3.61	-
b0144	yadB	J	glutamyl-tRNA synthetase	b0115	aceF	C	dihydrolipoamide acetyltransferase	-	0.72
b0144	yadB	J	glutamyl-tRNA synthetase	b0116	lpdA	C	dihydrolipoamide dehydrogenase	-	0.85
b0144	yadB	J	glutamyl-tRNA synthetase	b0145	dksA	T	dnaK suppressor protein	5.44	-
b0144	yadB	J	glutamyl-tRNA synthetase	b3986	rplL	J	50S ribosomal protein L7/L12	-	0.71
b0145	dksA	T	dnaK suppressor protein	b0149	mrcB	M	penicillin-binding protein 1b	5.44	-
b0148	hrpB	L	helicase, ATP-dependent	b0116	lpdA	C	dihydrolipoamide dehydrogenase	-	0.89
b0148	hrpB	L	helicase, ATP-dependent	b1413	hrpA	L	helicase, ATP-dependent	4.27	-
b0148	hrpB	L	helicase, ATP-dependent	b3986	rplL	J	50S ribosomal protein L7/L12	-	0.71
b0149	mrcB	M	penicillin-binding protein 1b	b0635	mrdA	M	cell elongation, e phase; peptidoglycan synthetase; penicillin-binding protein 2	4.27	-
b0149	mrcB	M	penicillin-binding protein 1b	b3396	mrcA	M	bifunctional penicillin-binding protein 1a: transglycosylase (N-terminal); transpeptidase (C-terminal)	5.15	-
b0150	fhuA	P	outer membrane pore protein, receptor for ferrichrome, colicin M, and phages T1, T5 and phi80	b0151	fhuC	PH	ATP-binding component of hydroxymate-dependent iron transport	5.44	-
b0150	fhuA	P	outer membrane pore protein, receptor for ferrichrome, colicin M, and phages T1, T5 and phi80	b0152	fhuD	P	hydroxamate-dependent iron transport protein (ABC superfamily, peri_bind)	5.44	-
b0150	fhuA	P	outer membrane pore protein, receptor for ferrichrome, colicin M, and phages T1, T5 and phi80	b0153	fhuB	P	hydroxamate-dependent iron transport protein (ABC superfamily, membrane)	5.44	-
b0150	fhuA	P	outer membrane pore protein, receptor for ferrichrome, colicin M, and phages T1, T5 and phi80	b1102	fhuE	P	outer membrane pore protein, receptor for Fe(III)-coprogen, Fe(III)-ferrioxamine B and Fe(III)-rhodotrulic acid	4.27	-
b0150	fhuA	P	outer membrane pore protein, receptor for ferrichrome, colicin M, and phages T1, T5 and phi80	b1252	tonB	M	energy transducer; uptake of iron, cyanocobalimin; sensitivity to phages, colicins	6.12	-
b0151	fhuC	PH	ATP-binding component of hydroxymate-dependent iron transport	b0152	fhuD	P	hydroxamate-dependent iron transport protein (ABC superfamily, peri_bind)	5.44	-
b0151	fhuC	PH	ATP-binding component of hydroxymate-dependent iron transport	b0153	fhuB	P	hydroxamate-dependent iron transport protein (ABC superfamily, membrane)	5.44	-
b0152	fhuD	P	hydroxamate-dependent iron transport protein (ABC superfamily, peri_bind)	b0153	fhuB	P	hydroxamate-dependent iron transport protein (ABC superfamily, membrane)	5.44	-
b0153	fhuB	P	hydroxamate-dependent iron transport protein (ABC superfamily, membrane)	b4288	fecD	P	KpLE2 phage-like element; citrate-dependent iron (III) transport protein (ABC superfamily, membrane)	4.27	-
b0154	hemL	H	glutamate-1-semialdehyde aminotransferase	b0369	hemB	H	delta-aminolevulinic acid dehydratase	5.44	-
b0154	hemL	H	glutamate-1-semialdehyde aminotransferase	b1210	hemA	H	glutamyl-tRNA reductase	9.05	-
b0154	hemL	H	glutamate-1-semialdehyde aminotransferase	b3805	hemC	H	porphobilinogen deaminase	5.44	-
b0157	yadS	S	hypothetical protein	b0158	yadT	P	vitamin B12-transporter protein BtuF	5.44	-
b0161	degP	O	periplasmic serine protease Do, heat shock protein	b3234	degQ	O	serine endoprotease	4.27	-
b0161	degP	O	periplasmic serine protease Do, heat shock protein	b3235	degS	O	periplasmic serine endoprotease	4.27	-
b0166	dapD	E	2,3,4,5-tetrahydropyridine-2-carboxylate N-succinyltransferase	b0167	glnD	O	PII uridylyl-transferase	5.44	-
b0166	dapD	E	2,3,4,5-tetrahydropyridine-2-carboxylate N-succinyltransferase	b0169	rpsB	J	30S ribosomal protein S2	5.44	-
b0166	dapD	E	2,3,4,5-tetrahydropyridine-2-carboxylate N-succinyltransferase	b0170	tsf	J	elongation factor Ts	5.44	-
b0166	dapD	E	2,3,4,5-tetrahydropyridine-2-carboxylate N-succinyltransferase	b2472	dapE	E	succinyl-diaminopimelate desuccinylase	5.44	-
b0167	glnD	O	PII uridylyl-transferase	b0169	rpsB	J	30S ribosomal protein S2	5.44	-
b0167	glnD	O	PII uridylyl-transferase	b3053	glnE	OT	adenylyl transferase for glutamine synthetase, regulates P-II (GlnB) and GlnK	4.27	-
b0168	map	J	methionine aminopeptidase	b0169	rpsB	J	30S ribosomal protein S2	6.49	0.96
b0168	map	J	methionine aminopeptidase	b3315	rplV	J	50S ribosomal protein L22	-	0.76
b0168	map	J	methionine aminopeptidase	b3319	rplD	J	50S ribosomal protein L4	-	0.76
b0168	map	J	methionine aminopeptidase	b3983	rplK	J	50S ribosomal protein L11	-	0.74
b0169	rpsB	J	30S ribosomal protein S2	b0170	tsf	J	elongation factor Ts	5.44	-
b0169	rpsB	J	30S ribosomal protein S2	b0172	frr	J	ribosome releasing factor	5.44	-
b0169	rpsB	J	30S ribosomal protein S2	b0182	lpxB	M	lipid-A-disaccharide synthase	3.98	-
b0169	rpsB	J	30S ribosomal protein S2	b0911	rpsA	J	30S ribosomal protein S1	4.06	-
b0169	rpsB	J	30S ribosomal protein S2	b3314	rpsC	J	30S ribosomal protein S3	3.61	-
b0169	rpsB	J	30S ribosomal protein S2	b3984	rplA	J	50S ribosomal protein L1	3.61	-
b0169	rpsB	J	30S ribosomal protein S2	b3986	rplL	J	50S ribosomal protein L7/L12	3.61	-
b0170	tsf	J	elongation factor Ts	b0171	pyrH	F	uridylate kinase	7.65	-
b0170	tsf	J	elongation factor Ts	b0172	frr	J	ribosome releasing factor	7.2	-
b0170	tsf	J	elongation factor Ts	b3339	tuf	J	elongation factor Tu	-	1
b0171	pyrH	F	uridylate kinase	b0015	dnaJ	O	chaperone with DnaK; heat shock protein	-	0.88
b0171	pyrH	F	uridylate kinase	b0169	rpsB	J	30S ribosomal protein S2	-	0.96
b0171	pyrH	F	uridylate kinase	b0172	frr	J	ribosome releasing factor	7.2	-
b0171	pyrH	F	uridylate kinase	b0184	dnaE	L	DNA polymerase III subunit alpha	4.69	-
b0171	pyrH	F	uridylate kinase	b3303	rpsE	J	30S ribosomal protein S5	-	0.82
b0171	pyrH	F	uridylate kinase	b3314	rpsC	J	30S ribosomal protein S3	-	0.85
b0171	pyrH	F	uridylate kinase	b3315	rplV	J	50S ribosomal protein L22	-	0.91
b0171	pyrH	F	uridylate kinase	b3317	rplB	J	50S ribosomal protein L2	-	0.93
b0171	pyrH	F	uridylate kinase	b3319	rplD	J	50S ribosomal protein L4	-	0.75
b0171	pyrH	F	uridylate kinase	b3339	tuf	J	elongation factor Tu	-	0.85
b0171	pyrH	F	uridylate kinase	b3983	rplK	J	50S ribosomal protein L11	-	0.76
b0171	pyrH	F	uridylate kinase	b3984	rplA	J	50S ribosomal protein L1	-	0.82
b0171	pyrH	F	uridylate kinase	b3985	rplJ	J	50S ribosomal protein L10	-	0.74
b0171	pyrH	F	uridylate kinase	b3986	rplL	J	50S ribosomal protein L7/L12	-	0.97
b0171	pyrH	F	uridylate kinase	b4043	lexA	KT	LexA repressor	-	0.9
b0171	pyrH	F	uridylate kinase	b4143	groEL	O	chaperonin GroEL	-	0.76
b0172	frr	J	ribosome releasing factor	b0184	dnaE	L	DNA polymerase III subunit alpha	4.69	-
b0172	frr	J	ribosome releasing factor	b0911	rpsA	J	30S ribosomal protein S1	4.27	-
b0172	frr	J	ribosome releasing factor	b3189	murA	M	UDP-N-acetylglucosamine 1-carboxyvinyltransferase	4.27	-
b0173	ispC	I	1-deoxy-D-xylulose 5-phosphate reductoisomerase	b2515	ispG	I	4-hydroxy-3-methylbut-2-en-1-yl diphosphate synthase	4.69	-
b0174	uppS	I	undecaprenyl pyrophosphate synthetase (di-trans,poly-cis-decaprenylcistransferase)	b1866	aspS	J	aspartyl-tRNA synthetase	-	0.88
b0176	yaeL	M	membrane-associated protease	b0180	fabZ	I	(3R)-hydroxymyristoyl ACP dehydratase	4.69	-
b0176	yaeL	M	membrane-associated protease	b0185	accA	I	acetyl-CoA carboxylase alpha subunit	4.69	-
b0177	yaeT	M	putative outer membrane antigen	b0179	lpxD	M	UDP-3-O-[3-hydroxymyristoyl] glucosamine N-acyltransferase	4.69	-
b0177	yaeT	M	putative outer membrane antigen	b0181	lpxA	M	UDP-N-acetylglucosamine acyltransferase	4.69	-
b0177	yaeT	M	putative outer membrane antigen	b0182	lpxB	M	lipid-A-disaccharide synthase	4.69	-
b0177	yaeT	M	putative outer membrane antigen	b1137	ymfD	Q	e14 prophage; putative methyltransferase	-	0.72
b0177	yaeT	M	putative outer membrane antigen	b2081	yegQ	O	putative protease	-	0.86
b0178	hlpA	M	periplasmic molecular chaperone for outer membrane proteins	b0179	lpxD	M	UDP-3-O-[3-hydroxymyristoyl] glucosamine N-acyltransferase	5.44	-
b0178	hlpA	M	periplasmic molecular chaperone for outer membrane proteins	b0241	phoE	M	outer membrane pore protein E (E,Ic,NmpAB)	3.61	-
b0178	hlpA	M	periplasmic molecular chaperone for outer membrane proteins	b0957	ompA	M	outer membrane protein 3a (II*;G;d)	3.61	-
b0179	lpxD	M	UDP-3-O-[3-hydroxymyristoyl] glucosamine N-acyltransferase	b0015	dnaJ	O	chaperone with DnaK; heat shock protein	-	0.84
b0179	lpxD	M	UDP-3-O-[3-hydroxymyristoyl] glucosamine N-acyltransferase	b0169	rpsB	J	30S ribosomal protein S2	-	1
b0179	lpxD	M	UDP-3-O-[3-hydroxymyristoyl] glucosamine N-acyltransferase	b0180	fabZ	I	(3R)-hydroxymyristoyl ACP dehydratase	5.44	-
b0179	lpxD	M	UDP-3-O-[3-hydroxymyristoyl] glucosamine N-acyltransferase	b0181	lpxA	M	UDP-N-acetylglucosamine acyltransferase	7.65	-
b0179	lpxD	M	UDP-3-O-[3-hydroxymyristoyl] glucosamine N-acyltransferase	b0182	lpxB	M	lipid-A-disaccharide synthase	4.69	-
b0179	lpxD	M	UDP-3-O-[3-hydroxymyristoyl] glucosamine N-acyltransferase	b1000	cbpA	O	curved DNA-binding protein, co-chaperone of DnaK (Hsp40 family)	-	0.96
b0179	lpxD	M	UDP-3-O-[3-hydroxymyristoyl] glucosamine N-acyltransferase	b1269	yciL	J	pseudouridine synthase (makes pseudouridine2605 in 23 S RNA)	-	0.98
b0179	lpxD	M	UDP-3-O-[3-hydroxymyristoyl] glucosamine N-acyltransferase	b2585	pssA	I	phosphatidylserine synthase	-	0.86
b0179	lpxD	M	UDP-3-O-[3-hydroxymyristoyl] glucosamine N-acyltransferase	b3186	rplU	J	50S ribosomal protein L21	-	0.7
b0179	lpxD	M	UDP-3-O-[3-hydroxymyristoyl] glucosamine N-acyltransferase	b3296	rpsD	J	30S ribosomal protein S4	-	0.99
b0179	lpxD	M	UDP-3-O-[3-hydroxymyristoyl] glucosamine N-acyltransferase	b3301	rplO	J	50S ribosomal protein L15	-	0.73
b0179	lpxD	M	UDP-3-O-[3-hydroxymyristoyl] glucosamine N-acyltransferase	b3303	rpsE	J	30S ribosomal protein S5	-	0.93
b0179	lpxD	M	UDP-3-O-[3-hydroxymyristoyl] glucosamine N-acyltransferase	b3309	rplX	J	50S ribosomal protein L24	-	0.9
b0179	lpxD	M	UDP-3-O-[3-hydroxymyristoyl] glucosamine N-acyltransferase	b3313	rplP	J	50S ribosomal protein L16	-	0.73
b0179	lpxD	M	UDP-3-O-[3-hydroxymyristoyl] glucosamine N-acyltransferase	b3314	rpsC	J	30S ribosomal protein S3	-	0.98
b0179	lpxD	M	UDP-3-O-[3-hydroxymyristoyl] glucosamine N-acyltransferase	b3315	rplV	J	50S ribosomal protein L22	-	0.84
b0179	lpxD	M	UDP-3-O-[3-hydroxymyristoyl] glucosamine N-acyltransferase	b3317	rplB	J	50S ribosomal protein L2	-	0.98
b0179	lpxD	M	UDP-3-O-[3-hydroxymyristoyl] glucosamine N-acyltransferase	b3319	rplD	J	50S ribosomal protein L4	-	0.95
b0179	lpxD	M	UDP-3-O-[3-hydroxymyristoyl] glucosamine N-acyltransferase	b3320	rplC	J	50S ribosomal protein L3	-	0.99
b0179	lpxD	M	UDP-3-O-[3-hydroxymyristoyl] glucosamine N-acyltransferase	b3321	rpsJ	J	30S ribosomal protein S10	-	0.78
b0179	lpxD	M	UDP-3-O-[3-hydroxymyristoyl] glucosamine N-acyltransferase	b3341	rpsG	J	30S ribosomal protein S7	4.01	-
b0179	lpxD	M	UDP-3-O-[3-hydroxymyristoyl] glucosamine N-acyltransferase	b3619	rfaD	MG	ADP-L-glycero-D-mannoheptose-6-epimerase	-	0.95
b0179	lpxD	M	UDP-3-O-[3-hydroxymyristoyl] glucosamine N-acyltransferase	b3783	rho	JK	transcription termination factor Rho	-	0.88
b0179	lpxD	M	UDP-3-O-[3-hydroxymyristoyl] glucosamine N-acyltransferase	b3983	rplK	J	50S ribosomal protein L11	-	0.73
b0179	lpxD	M	UDP-3-O-[3-hydroxymyristoyl] glucosamine N-acyltransferase	b3984	rplA	J	50S ribosomal protein L1	-	0.88
b0179	lpxD	M	UDP-3-O-[3-hydroxymyristoyl] glucosamine N-acyltransferase	b4203	rplI	J	50S ribosomal protein L9	-	0.79
b0180	fabZ	I	(3R)-hydroxymyristoyl ACP dehydratase	b0169	rpsB	J	30S ribosomal protein S2	-	0.95
b0180	fabZ	I	(3R)-hydroxymyristoyl ACP dehydratase	b0181	lpxA	M	UDP-N-acetylglucosamine acyltransferase	5.44	-
b0180	fabZ	I	(3R)-hydroxymyristoyl ACP dehydratase	b0185	accA	I	acetyl-CoA carboxylase alpha subunit	4.69	-
b0180	fabZ	I	(3R)-hydroxymyristoyl ACP dehydratase	b0882	clpA	O	ATP-binding component of serine protease	-	0.81
b0180	fabZ	I	(3R)-hydroxymyristoyl ACP dehydratase	b0911	rpsA	J	30S ribosomal protein S1	-	0.89
b0180	fabZ	I	(3R)-hydroxymyristoyl ACP dehydratase	b3296	rpsD	J	30S ribosomal protein S4	-	0.95
b0180	fabZ	I	(3R)-hydroxymyristoyl ACP dehydratase	b3308	rplE	J	50S ribosomal protein L5	-	0.84
b0180	fabZ	I	(3R)-hydroxymyristoyl ACP dehydratase	b3314	rpsC	J	30S ribosomal protein S3	-	0.78
b0180	fabZ	I	(3R)-hydroxymyristoyl ACP dehydratase	b3315	rplV	J	50S ribosomal protein L22	-	0.83
b0180	fabZ	I	(3R)-hydroxymyristoyl ACP dehydratase	b3317	rplB	J	50S ribosomal protein L2	-	0.96
b0180	fabZ	I	(3R)-hydroxymyristoyl ACP dehydratase	b3320	rplC	J	50S ribosomal protein L3	-	0.94
b0180	fabZ	I	(3R)-hydroxymyristoyl ACP dehydratase	b3341	rpsG	J	30S ribosomal protein S7	-	0.88
b0180	fabZ	I	(3R)-hydroxymyristoyl ACP dehydratase	b3984	rplA	J	50S ribosomal protein L1	-	0.96
b0180	fabZ	I	(3R)-hydroxymyristoyl ACP dehydratase	b4203	rplI	J	50S ribosomal protein L9	-	0.77
b0181	lpxA	M	UDP-N-acetylglucosamine acyltransferase	b0169	rpsB	J	30S ribosomal protein S2	-	0.76
b0181	lpxA	M	UDP-N-acetylglucosamine acyltransferase	b0182	lpxB	M	lipid-A-disaccharide synthase	7.2	-
b0181	lpxA	M	UDP-N-acetylglucosamine acyltransferase	b0183	rnhB	L	ribonuclease HII	5.89	-
b0181	lpxA	M	UDP-N-acetylglucosamine acyltransferase	b0184	dnaE	L	DNA polymerase III subunit alpha	5.44	-
b0181	lpxA	M	UDP-N-acetylglucosamine acyltransferase	b1207	prsA	FE	ribose-phosphate pyrophosphokinase	-	0.97
b0181	lpxA	M	UDP-N-acetylglucosamine acyltransferase	b3041	ribB	H	3,4-dihydroxy-2-butanone 4-phosphate synthase	-	0.89
b0181	lpxA	M	UDP-N-acetylglucosamine acyltransferase	b3314	rpsC	J	30S ribosomal protein S3	-	0.94
b0181	lpxA	M	UDP-N-acetylglucosamine acyltransferase	b3320	rplC	J	50S ribosomal protein L3	-	0.82
b0181	lpxA	M	UDP-N-acetylglucosamine acyltransferase	b3986	rplL	J	50S ribosomal protein L7/L12	-	0.91
b0182	lpxB	M	lipid-A-disaccharide synthase	b0183	rnhB	L	ribonuclease HII	5.44	-
b0182	lpxB	M	lipid-A-disaccharide synthase	b0184	dnaE	L	DNA polymerase III subunit alpha	5.44	-
b0182	lpxB	M	lipid-A-disaccharide synthase	b3296	rpsD	J	30S ribosomal protein S4	-	0.88
b0182	lpxB	M	lipid-A-disaccharide synthase	b3320	rplC	J	50S ribosomal protein L3	-	0.85
b0182	lpxB	M	lipid-A-disaccharide synthase	b3980	tuf	J	elongation factor Tu	4.66	0.74
b0183	rnhB	L	ribonuclease HII	b0184	dnaE	L	DNA polymerase III subunit alpha	5.44	-
b0184	dnaE	L	DNA polymerase III subunit alpha	b0114	aceE	C	pyruvate dehydrogenase (decarboxylase component)	-	0.84
b0184	dnaE	L	DNA polymerase III subunit alpha	b0169	rpsB	J	30S ribosomal protein S2	-	0.99
b0184	dnaE	L	DNA polymerase III subunit alpha	b0185	accA	I	acetyl-CoA carboxylase alpha subunit	5.44	-
b0184	dnaE	L	DNA polymerase III subunit alpha	b0470	dnaX	L	DNA polymerase III subunits gamma and tau	6.12	1
b0184	dnaE	L	DNA polymerase III subunit alpha	b0640	holA	L	DNA polymerase III subunit delta	3.61	1
b0184	dnaE	L	DNA polymerase III subunit alpha	b2699	recA	L	recombinase A	4.27	-
b0184	dnaE	L	DNA polymerase III subunit alpha	b3066	dnaG	L	DNA primase	4.27	-
b0184	dnaE	L	DNA polymerase III subunit alpha	b3169	nusA	K	transcription elongation factor NusA	4.27	-
b0184	dnaE	L	DNA polymerase III subunit alpha	b3296	rpsD	J	30S ribosomal protein S4	4.27	-
b0184	dnaE	L	DNA polymerase III subunit alpha	b3339	tuf	J	elongation factor Tu	-	0.98
b0184	dnaE	L	DNA polymerase III subunit alpha	b3701	dnaN	L	DNA polymerase III subunit beta	8.93	0.82
b0184	dnaE	L	DNA polymerase III subunit alpha	b3702	dnaA	L	chromosomal replication initiation protein	4.27	-
b0184	dnaE	L	DNA polymerase III subunit alpha	b3980	tuf	J	elongation factor Tu	-	0.86
b0184	dnaE	L	DNA polymerase III subunit alpha	b4052	dnaB	L	replicative DNA helicase	4.27	-
b0184	dnaE	L	DNA polymerase III subunit alpha	b4059	ssb	L	single-strand DNA-binding protein	-	0.99
b0184	dnaE	L	DNA polymerase III subunit alpha	b4200	rpsF	J	30S ribosomal protein S6	4.14	-
b0185	accA	I	acetyl-CoA carboxylase alpha subunit	b3168	infB	J	translation initiation factor IF-2	-	0.78
b0185	accA	I	acetyl-CoA carboxylase alpha subunit	b3255	accB	I	acetyl-CoA carboxylase	4.27	-
b0185	accA	I	acetyl-CoA carboxylase alpha subunit	b3315	rplV	J	50S ribosomal protein L22	-	0.71
b0186	ldcC	E	lysine decarboxylase 2, constitutive	b4131	cadA	E	lysine decarboxylase 1	5.32	1
b0190	yaeQ	S	hypothetical protein	b3339	tuf	J	elongation factor Tu	-	0.71
b0196	rcsF	-	regulator in colanic acid synthesis; interacts with RcsB	b3661	nlpA	P	lipoprotein-28	5.44	-
b0197	metQ	P	D-methionine transport protein (ABC superfamily, peri_bind)	b0198	metI	P	D- and L-methionine transport protein (ABC superfamily, membrane)	7.2	-
b0197	metQ	P	D-methionine transport protein (ABC superfamily, peri_bind)	b0199	metN	P	D- and L-methionine transport protein (ABC superfamily, atp_bind)	5.44	-
b0198	metI	P	D- and L-methionine transport protein (ABC superfamily, membrane)	b0199	metN	P	D- and L-methionine transport protein (ABC superfamily, atp_bind)	5.44	-
b0198	metI	P	D- and L-methionine transport protein (ABC superfamily, membrane)	b3661	nlpA	P	lipoprotein-28	4.69	-
b0199	metN	P	D- and L-methionine transport protein (ABC superfamily, atp_bind)	b3339	tuf	J	elongation factor Tu	-	0.93
b0199	metN	P	D- and L-methionine transport protein (ABC superfamily, atp_bind)	b3699	gyrB	L	DNA gyrase subunit B	-	0.8
b0200	gmhB	E	hypothetical protein	b0222	lpcA	G	phosphoheptose isomerase	4.69	-
b0200	gmhB	E	hypothetical protein	b3149	yraO	G	putative phosphoheptose isomerase	4.69	-
b0207	dkgB	R	2,5-diketo-D-gluconate reductase B	b3012	dkgA	R	2,5-diketo-D-gluconate reductase A	4.27	-
b0209	yafD	S	hypothetical protein	b4143	groEL	O	chaperonin GroEL	-	0.96
b0211	mltD	M	lytic murein transglycosylase C, membrane-bound	b0104	guaC	F	guanosine 5'-monophosphate oxidoreductase	-	0.95
b0214	rnhA	L	ribonuclease H	b0023	rpsT	J	30S ribosomal protein S20	-	0.73
b0214	rnhA	L	ribonuclease H	b0115	aceF	C	dihydrolipoamide acetyltransferase	-	1
b0214	rnhA	L	ribonuclease H	b0116	lpdA	C	dihydrolipoamide dehydrogenase	-	0.98
b0214	rnhA	L	ribonuclease H	b0215	dnaQ	L	DNA polymerase III subunit epsilon	5.44	-
b0214	rnhA	L	ribonuclease H	b1274	topA	L	DNA topoisomerase I	-	0.95
b0214	rnhA	L	ribonuclease H	b1763	topB	L	DNA topoisomerase III	-	0.98
b0214	rnhA	L	ribonuclease H	b1861	ruvA	L	Holliday junction DNA helicase motor protein	-	0.83
b0214	rnhA	L	ribonuclease H	b2011	sbcB	L	exonuclease I, 3' --> 5' specific; deoxyribophosphodiesterase	-	0.76
b0214	rnhA	L	ribonuclease H	b3303	rpsE	J	30S ribosomal protein S5	-	0.76
b0214	rnhA	L	ribonuclease H	b3307	rpsN	J	30S ribosomal protein S14	-	0.7
b0214	rnhA	L	ribonuclease H	b3314	rpsC	J	30S ribosomal protein S3	-	0.73
b0214	rnhA	L	ribonuclease H	b3317	rplB	J	50S ribosomal protein L2	-	0.84
b0214	rnhA	L	ribonuclease H	b3417	malP	G	maltodextrin phosphorylase	-	0.71
b0214	rnhA	L	ribonuclease H	b3732	atpD	C	ATP synthase subunit B	-	0.85
b0214	rnhA	L	ribonuclease H	b3733	atpG	C	ATP synthase subunit C	-	0.95
b0214	rnhA	L	ribonuclease H	b3734	atpA	C	ATP synthase subunit A	-	0.77
b0214	rnhA	L	ribonuclease H	b3822	recQ	L	ATP-dependent DNA helicase	-	0.86
b0214	rnhA	L	ribonuclease H	b4059	ssb	L	single-strand DNA-binding protein	-	1
b0215	dnaQ	L	DNA polymerase III subunit epsilon	b0169	rpsB	J	30S ribosomal protein S2	-	0.93
b0215	dnaQ	L	DNA polymerase III subunit epsilon	b0184	dnaE	L	DNA polymerase III subunit alpha	-	1
b0215	dnaQ	L	DNA polymerase III subunit epsilon	b0470	dnaX	L	DNA polymerase III subunits gamma and tau	-	1
b0215	dnaQ	L	DNA polymerase III subunit epsilon	b0640	holA	L	DNA polymerase III subunit delta	-	1
b0215	dnaQ	L	DNA polymerase III subunit epsilon	b1099	holB	L	DNA polymerase III subunit delta	-	1
b0215	dnaQ	L	DNA polymerase III subunit epsilon	b2581	yfiF	J	putative tRNA/rRNA methyltransferase	4.66	-
b0215	dnaQ	L	DNA polymerase III subunit epsilon	b3339	tuf	J	elongation factor Tu	-	0.77
b0215	dnaQ	L	DNA polymerase III subunit epsilon	b3636	rpmG	J	50S ribosomal protein L33	-	0.71
b0215	dnaQ	L	DNA polymerase III subunit epsilon	b3701	dnaN	L	DNA polymerase III subunit beta	7.17	-
b0215	dnaQ	L	DNA polymerase III subunit epsilon	b3980	tuf	J	elongation factor Tu	-	0.85
b0215	dnaQ	L	DNA polymerase III subunit epsilon	b3986	rplL	J	50S ribosomal protein L7/L12	-	0.89
b0215	dnaQ	L	DNA polymerase III subunit epsilon	b4059	ssb	L	single-strand DNA-binding protein	-	0.98
b0219	yafV	R	putative EC 3.5. amidase-type enzyme	b0115	aceF	C	dihydrolipoamide acetyltransferase	-	0.78
b0219	yafV	R	putative EC 3.5. amidase-type enzyme	b0116	lpdA	C	dihydrolipoamide dehydrogenase	-	0.7
b0219	yafV	R	putative EC 3.5. amidase-type enzyme	b1507	hipA	R	persistence to inhibition of murein or DNA biosynthesis, DNA-binding regulator	-	0.71
b0221	fadE	I	acyl-CoA dehydrogenase	b2341	yfcX	I	bifunctional fatty acid oxidation complex protein: putative enoyl-CoA hydratase/isomerase (N-terminal); putative NAD(P)-binding dehydrogenase (C-terminal)	4.69	-
b0221	fadE	I	acyl-CoA dehydrogenase	b3846	fadB	I	4-enzyme protein: 3-hydroxyacyl-CoA dehydrogenase; 3-hydroxybutyryl-CoA epimerase; delta(3)-cis-delta(2)-trans-enoyl-CoA isomerase; enoyl-CoA hydratase	4.69	-
b0226	dinJ	L	damage-inducible protein J	b2831	mutH	L	DNA mismatch repair protein	-	0.86
b0228	yafM	L	hypothetical protein	b0114	aceE	C	pyruvate dehydrogenase (decarboxylase component)	-	0.89
b0229	fhiA	NU	flagellar biosynthesis	b1074	flgC	N	flagellar basal body rod protein	4.69	-
b0229	fhiA	NU	flagellar biosynthesis	b1076	flgE	N	flagellar hook protein	4.69	-
b0229	fhiA	NU	flagellar biosynthesis	b1078	flgG	N	flagellar biosynthesis, cell-distal portion of basal-body rod	4.69	-
b0229	fhiA	NU	flagellar biosynthesis	b1880	flhB	NU	flagellar biosynthesis protein	4.69	-
b0229	fhiA	NU	flagellar biosynthesis	b1938	fliF	NU	flagellar M-ring protein	4.69	-
b0229	fhiA	NU	flagellar biosynthesis	b1939	fliG	N	flagellar motor protein	4.69	-
b0229	fhiA	NU	flagellar biosynthesis	b1945	fliM	N	flagellar motor switch protein	4.69	-
b0229	fhiA	NU	flagellar biosynthesis	b1946	fliN	NU	flagellar motor switch protein	4.69	-
b0229	fhiA	NU	flagellar biosynthesis	b1948	fliP	NU	flagellar biosynthesis protein	4.69	-
b0230	mbhA	N	flagellar motor protein	b1890	motA	N	flagellar motor protein	4.69	-
b0231	dinB	L	DNA polymerase IV	b0232	yafN	D	hypothetical protein	5.44	-
b0232	yafN	D	hypothetical protein	b0233	yafO	-	hypothetical protein	5.44	-
b0233	yafO	-	hypothetical protein	b0234	yafP	K	putative acyltransferase	5.44	-
b0237	pepD	E	aminoacyl-histidine dipeptidase (peptidase D)	b0014	dnaK	O	molecular chaperone DnaK	-	0.77
b0237	pepD	E	aminoacyl-histidine dipeptidase (peptidase D)	b0243	proA	E	gamma-glutamyl phosphate reductase	5.44	-
b0237	pepD	E	aminoacyl-histidine dipeptidase (peptidase D)	b2908	pepP	E	proline aminopeptidase P II	-	0.88
b0238	gpt	F	xanthine phosphoribosyltransferase	b0243	proA	E	gamma-glutamyl phosphate reductase	5.44	-
b0239	yafA	R	hypothetical protein	b0195	yaeB	S	hypothetical protein	-	0.75
b0239	yafA	R	hypothetical protein	b0240	crl	-	transcriptional regulator of cryptic csgA gene for curli surface fibers	3.81	-
b0239	yafA	R	hypothetical protein	b2417	crr	G	glucose-specific PTS system enzyme IIA component	-	0.94
b0241	phoE	M	outer membrane pore protein E (E,Ic,NmpAB)	b0740	tolB	U	translocation protein TolB precursor	3.61	-
b0242	proB	E	gamma-glutamyl kinase	b0243	proA	E	gamma-glutamyl phosphate reductase	8.82	-
b0243	proA	E	gamma-glutamyl phosphate reductase	b1261	trpB	E	tryptophan synthase subunit beta	4.13	-
b0243	proA	E	gamma-glutamyl phosphate reductase	b1263	trpD	EH	anthranilate phosphoribosyltransferase	4.13	-
b0243	proA	E	gamma-glutamyl phosphate reductase	b1264	trpE	EH	anthranilate synthase component I	4.13	-
b0252	yafZ	-	CP4-6 prophage	b4143	groEL	O	chaperonin GroEL	-	0.97
b0255	yi91a	L	CP4-6 prophage; IS911 homolog	b4285	-	L	KpLE2 phage-like element; putative transposase	3.81	-
b0260	mmuP	E	CP4-6 prophage; putative S-methylmethionine transport protein (APC family)	b0261	mmuM	E	homocysteine methyltransferase	5.44	-
b0262	afuC	E	CP4-6 prophage; putative ferric transport protein (ABC superfamily, atp_bind)	b0263	afuB	P	CP4-6 prophage; putative membrane component of ferric transport system	5.44	-
b0264	insB_2	-	CP4-6 prophage; IS1 protein InsB 2	b0265	insA_2	5.44	CP4-6 prophage; IS1 protein InsA 2	-
b0269	yagF	EG	hypothetical protein	b0507	gcl	R	glyoxylate carboligase	4.69	-
b0269	yagF	EG	hypothetical protein	b2373	yfdU	EH	hypothetical protein	4.69	-
b0269	yagF	EG	hypothetical protein	b3774	ilvC	EH	ketol-acid reductoisomerase	4.69	-
b0273	argF	E	ornithine carbamoyltransferase	b0521	arcC	E	carbamate kinase	5.44	-
b0273	argF	E	ornithine carbamoyltransferase	b3172	argG	E	argininosuccinate synthase	7.06	-
b0273	argF	E	ornithine carbamoyltransferase	b3359	argD	E	bifunctional N-succinyldiaminopimelate-aminotransferase/acetylornithine transaminase protein	5.44	-
b0273	argF	E	ornithine carbamoyltransferase	b3958	argC	E	N-acetyl-gamma-glutamyl-phosphate reductase	5.44	-
b0273	argF	E	ornithine carbamoyltransferase	b3960	argH	E	argininosuccinate lyase	5.44	-
b0273	argF	E	ornithine carbamoyltransferase	b4254	argI	E	ornithine carbamoyltransferase	4.27	-
b0274	insB_3	-	CP4-6 prophage; IS1 protein InsB	b0275	insA_3	5.44	CP4-6 prophage; IS1 protein InsA	-
b0284	yagR	C	putative molybdemum cofactor-binding oxidoreductase	b0286	yagT	C	putative oxidoreductase, Fe-S subunit	4.69	-
b0284	yagR	C	putative molybdemum cofactor-binding oxidoreductase	b2867	xdhB	C	putative xanthine dehydrogenase subunit, FAD-binding domain	4.69	-
b0284	yagR	C	putative molybdemum cofactor-binding oxidoreductase	b2868	xdhC	C	putative xanthine dehydrogenase, Fe-S subunit	4.69	-
b0286	yagT	C	putative oxidoreductase, Fe-S subunit	b2866	xdhA	C	putative xanthine dehydrogenase subunit, molybdemum cofactor-binding domain	5.57	-
b0286	yagT	C	putative oxidoreductase, Fe-S subunit	b2867	xdhB	C	putative xanthine dehydrogenase subunit, FAD-binding domain	4.69	-
b0286	yagT	C	putative oxidoreductase, Fe-S subunit	b2881	xdhD	C	possible hypoxanthine oxidase	4.69	-
b0304	ykgC	C	pyridine nucleotide-disulfide oxidoreductase	b0727	sucB	C	dihydrolipoamide acetyltransferase	3.81	-
b0306	ykgE	C	putative dehydrogenase subunit	b0307	ykgF	C	putative dehydrogenase	3.81	-
b0311	betA	E	choline dehydrogenase	b0312	betB	C	NAD+-dependent betaine aldehyde dehydrogenase	5.44	-
b0311	betA	E	choline dehydrogenase	b0313	betI	K	transcriptional regulator BetI	5.44	-
b0312	betB	C	NAD+-dependent betaine aldehyde dehydrogenase	b0313	betI	K	transcriptional regulator BetI	5.89	-
b0312	betB	C	NAD+-dependent betaine aldehyde dehydrogenase	b1300	aldH	C	aldehyde dehydrogenase, prefers NADP over NAD	4.27	-
b0330	prpR	KT	regulator for prp operon	b0331	prpB	G	putative carboxyphosphonoenolpyruvate mutase	5.44	-
b0331	prpB	G	putative carboxyphosphonoenolpyruvate mutase	b0333	prpC	C	citrate synthase	5.44	-
b0331	prpB	G	putative carboxyphosphonoenolpyruvate mutase	b0334	prpD	R	2-methylcitrate dehydratase	5.44	-
b0333	prpC	C	citrate synthase	b0334	prpD	R	2-methylcitrate dehydratase	5.44	-
b0333	prpC	C	citrate synthase	b0720	gltA	C	citrate synthase	4.27	-
b0333	prpC	C	citrate synthase	b1276	acnA	C	aconitate hydratase	4.69	-
b0335	prpE	I	putative acetyl-CoA synthetase of the propionate catabolism operon	b4069	acs	I	acetyl-coenzyme A synthetase	5.15	-
b0336	codB	F	cytosine permease/transport	b0337	codA	F	cytosine deaminase	5.44	-
b0339	cynT	P	carbonic anhydrase	b0340	cynS	P	cyanate hydratase	5.44	-
b0340	cynS	P	cyanate hydratase	b0341	cynX	P	cyanate transport	5.44	-
b0342	lacA	R	thiogalactoside acetyltransferase	b0343	lacY	GEP	galactoside permease (lactose permease, M protein) (MFS family)	5.44	-
b0343	lacY	GEP	galactoside permease (lactose permease, M protein) (MFS family)	b0344	lacZ	G	beta-D-galactosidase	5.44	-
b0343	lacY	GEP	galactoside permease (lactose permease, M protein) (MFS family)	b2417	crr	G	glucose-specific PTS system enzyme IIA component	3.61	-
b0344	lacZ	G	beta-D-galactosidase	b0345	lacI	K	transcriptional repressor of lactose catabolism (GalR/LacI family)	5.89	-
b0344	lacZ	G	beta-D-galactosidase	b1617	uidA	G	beta-D-glucuronidase	4.27	-
b0344	lacZ	G	beta-D-galactosidase	b3076	ebgA	G	beta-D-galactosidase, ebg operon, alpha subunit, cryptic gene	4.27	-
b0345	lacI	K	transcriptional repressor of lactose catabolism (GalR/LacI family)	b1620	malI	K	maltose regulon regulatory protein	4.27	-
b0345	lacI	K	transcriptional repressor of lactose catabolism (GalR/LacI family)	b1658	purR	K	transcriptional repressor for de novo purine nucleotide synthesis (GalR/LacI family)	4.27	-
b0345	lacI	K	transcriptional repressor of lactose catabolism (GalR/LacI family)	b2837	galR	K	repressor of galETK operon	4.27	-
b0345	lacI	K	transcriptional repressor of lactose catabolism (GalR/LacI family)	b3075	ebgR	K	regulator of ebg operon	4.27	-
b0345	lacI	K	transcriptional repressor of lactose catabolism (GalR/LacI family)	b3753	rbsR	K	regulator for rbs operon	4.27	-
b0345	lacI	K	transcriptional repressor of lactose catabolism (GalR/LacI family)	b3934	cytR	K	regulator for deo operon, udp, cdd, tsx, nupC, and nupG	4.27	-
b0345	lacI	K	transcriptional repressor of lactose catabolism (GalR/LacI family)	b4241	treR	K	trehalose repressor	4.27	-
b0347	mhpA	HC	3-(3-hydroxyphenyl)propionate hydroxylase	b0348	mhpB	-	2,3-dihydroxyphenylpropionate 1,2-dioxygenase	5.44	-
b0350	mhpD	Q	2-keto-4-pentenoate hydratase	b0352	mhpE	E	4-hydroxy-2-ketovalerate aldolase	5.44	-
b0356	frmA	C	alcohol dehydrogenase class III; formaldehyde dehydrogenase, glutathione-dependent	b1478	adhP	R	alcohol dehydrogenase	4.27	-
b0359	-	R	putative acyl transferase	b0114	aceE	C	pyruvate dehydrogenase (decarboxylase component)	-	0.87
b0365	tauA	P	taurine transport protein (ABC superfamily, peri_bind)	b0366	tauB	P	taurine ATP-binding component of a transport system	5.44	-
b0365	tauA	P	taurine transport protein (ABC superfamily, peri_bind)	b0367	tauC	P	taurine transport protein (ABC superfamily, membrane)	5.44	-
b0366	tauB	P	taurine ATP-binding component of a transport system	b0367	tauC	P	taurine transport protein (ABC superfamily, membrane)	5.44	-
b0369	hemB	H	delta-aminolevulinic acid dehydratase	b1210	hemA	H	glutamyl-tRNA reductase	7.2	-
b0369	hemB	H	delta-aminolevulinic acid dehydratase	b3805	hemC	H	porphobilinogen deaminase	7.2	-
b0369	hemB	H	delta-aminolevulinic acid dehydratase	b3997	hemE	H	uroporphyrinogen decarboxylase	5.89	-
b0372	tra5_1	-	putative transposase 5 of IS3	b0373	-	L	putative transposase-related protein	3.81	-
b0377	sbmA	I	microcin B17 transport protein (ABC superfamily, atp_bind and membrane)	b0378	yaiW	-	hypothetical protein	5.44	-
b0381	ddl	M	D-alanylalanine synthetase	b0243	proA	E	gamma-glutamyl phosphate reductase	-	0.81
b0381	ddl	M	D-alanylalanine synthetase	b0469	apt	F	adenine phosphoribosyltransferase	-	0.72
b0382	yaiB	-	hypothetical protein	b1539	ydfG	R	putative oxidoreductase	-	0.95
b0383	phoA	P	alkaline phosphatase	b0384	psiF	-	induced by phosphate starvation	5.44	-
b0383	phoA	P	alkaline phosphatase	b0688	pgm	G	phosphoglucomutase	4.13	-
b0388	aroL	E	shikimate kinase II	b0390	aroM	-	protein of aro operon, regulated by aroR	5.44	-
b0389	yaiA	-	unknown CDS	b3637	rpmB	J	50S ribosomal protein L28	-	0.71
b0396	araJ	G	arabinose polymer transport protein (MFS family)	b1528	sotB	G	sugar efflux transporter	4.27	-
b0397	sbcC	L	ATP-dependent dsDNA exonuclease	b0398	sbcD	L	ATP-dependent dsDNA exonuclease	9.05	-
b0399	phoB	TK	positive response regulator for pho regulon, sensor is PhoR (or CreC)	b0400	phoR	T	positive and negative sensor protein for pho regulon	9.05	-
b0399	phoB	TK	positive response regulator for pho regulon, sensor is PhoR (or CreC)	b0570	cusS	T	sensor kinase of copper sensing two-component system.	4.69	-
b0399	phoB	TK	positive response regulator for pho regulon, sensor is PhoR (or CreC)	b0695	kdpD	T	sensor for high-affinity potassium transport system	3.81	-
b0399	phoB	TK	positive response regulator for pho regulon, sensor is PhoR (or CreC)	b1130	phoP	TK	response regulator in two-component regulatory system with PhoQ, regulates gene expression at low [Mg+] (OmpR family)	4.27	-
b0399	phoB	TK	positive response regulator for pho regulon, sensor is PhoR (or CreC)	b1609	rstB	T	sensor histidine protein kinase (RstA regulator)	5.57	-
b0399	phoB	TK	positive response regulator for pho regulon, sensor is PhoR (or CreC)	b2786	barA	T	hybrid sensory histidine kinase in two-component regulatory system with UvrY	3.81	-
b0399	phoB	TK	positive response regulator for pho regulon, sensor is PhoR (or CreC)	b3210	arcB	T	aerobic respiration sensor-response protein; histidine protein kinase/phosphatase, sensor for arcA	5.57	-
b0399	phoB	TK	positive response regulator for pho regulon, sensor is PhoR (or CreC)	b3405	ompR	TK	osmolarity response regulator	4.27	-
b0399	phoB	TK	positive response regulator for pho regulon, sensor is PhoR (or CreC)	b3724	phoU	P	negative regulator for pho regulon and putative enzyme in phosphate metabolism	5.44	-
b0399	phoB	TK	positive response regulator for pho regulon, sensor is PhoR (or CreC)	b3725	pstB	P	ATP-binding component of high-affinity phosphate-specific transport system	5.44	-
b0399	phoB	TK	positive response regulator for pho regulon, sensor is PhoR (or CreC)	b3726	pstA	P	high-affinity phosphate transport protein (ABC superfamily, membrane)	5.44	-
b0399	phoB	TK	positive response regulator for pho regulon, sensor is PhoR (or CreC)	b3911	cpxA	T	two-component sensor protein	7.2	-
b0399	phoB	TK	positive response regulator for pho regulon, sensor is PhoR (or CreC)	b4003	zraS	T	sensor kinase of Zn/Pb responsive two-component regulatory system	5.57	-
b0399	phoB	TK	positive response regulator for pho regulon, sensor is PhoR (or CreC)	b4398	creB	TK	catabolic regulation response regulator	5.15	-
b0399	phoB	TK	positive response regulator for pho regulon, sensor is PhoR (or CreC)	b4399	creC	T	catabolite repression sensor kinase for PhoB; alternative sensor for pho regulon	7.2	-
b0399	phoB	TK	positive response regulator for pho regulon, sensor is PhoR (or CreC)	b4401	arcA	TK	negative response regulator of genes in aerobic pathways, (sensors, ArcB and CpxA)	5.15	-
b0400	phoR	T	positive and negative sensor protein for pho regulon	b0571	cusR	TK	response regulator in two-component regulatory system with CusS, regulation of copper resistance	3.81	-
b0400	phoR	T	positive and negative sensor protein for pho regulon	b0694	kdpE	TK	regulator of kdp operon (transcriptional effector)	5.57	-
b0400	phoR	T	positive and negative sensor protein for pho regulon	b0995	torR	TK	response regulator in two-component regulatory system with TorS, regulates TMAO reductase regulatory system I (torCAD)	5.57	-
b0400	phoR	T	positive and negative sensor protein for pho regulon	b1130	phoP	TK	response regulator in two-component regulatory system with PhoQ, regulates gene expression at low [Mg+] (OmpR family)	5.15	-
b0400	phoR	T	positive and negative sensor protein for pho regulon	b1608	rstA	TK	response regulator (activator) in two-component regulatory system with RstB (OmpR family)	5.57	-
b0400	phoR	T	positive and negative sensor protein for pho regulon	b1969	yedW	TK	putative 2-component transcriptional regulator	5.57	-
b0400	phoR	T	positive and negative sensor protein for pho regulon	b2079	baeR	TK	response regulator in two-component regulatory system with BaeS (OmpR family)	5.57	-
b0400	phoR	T	positive and negative sensor protein for pho regulon	b3405	ompR	TK	osmolarity response regulator	7.2	-
b0400	phoR	T	positive and negative sensor protein for pho regulon	b3724	phoU	P	negative regulator for pho regulon and putative enzyme in phosphate metabolism	5.44	-
b0400	phoR	T	positive and negative sensor protein for pho regulon	b3726	pstA	P	high-affinity phosphate transport protein (ABC superfamily, membrane)	5.44	-
b0400	phoR	T	positive and negative sensor protein for pho regulon	b3911	cpxA	T	two-component sensor protein	5.15	-
b0400	phoR	T	positive and negative sensor protein for pho regulon	b3912	cpxR	TK	response regulator in two-component regulatory system with CpxA, regulates expression of stress-related genes (OmpR family)	5.57	-
b0400	phoR	T	positive and negative sensor protein for pho regulon	b4398	creB	TK	catabolic regulation response regulator	5.57	-
b0400	phoR	T	positive and negative sensor protein for pho regulon	b4399	creC	T	catabolite repression sensor kinase for PhoB; alternative sensor for pho regulon	4.27	-
b0400	phoR	T	positive and negative sensor protein for pho regulon	b4401	arcA	TK	negative response regulator of genes in aerobic pathways, (sensors, ArcB and CpxA)	5.57	-
b0405	queA	J	S-adenosylmethionine:tRNA ribosyltransferase-isomerase	b0406	tgt	J	queuine tRNA-ribosyltransferase	5.44	-
b0405	queA	J	S-adenosylmethionine:tRNA ribosyltransferase-isomerase	b0407	yajC	U	preprotein translocase subunit YajC	5.44	-
b0405	queA	J	S-adenosylmethionine:tRNA ribosyltransferase-isomerase	b0408	secD	U	protein export protein SecD	5.44	-
b0405	queA	J	S-adenosylmethionine:tRNA ribosyltransferase-isomerase	b0409	secF	U	protein export protein SecF	5.44	-
b0405	queA	J	S-adenosylmethionine:tRNA ribosyltransferase-isomerase	b1860	ruvB	L	Holliday junction DNA helicase RuvB	5.44	-
b0406	tgt	J	queuine tRNA-ribosyltransferase	b0114	aceE	C	pyruvate dehydrogenase (decarboxylase component)	-	0.84
b0406	tgt	J	queuine tRNA-ribosyltransferase	b0115	aceF	C	dihydrolipoamide acetyltransferase	-	0.85
b0406	tgt	J	queuine tRNA-ribosyltransferase	b0408	secD	U	protein export protein SecD	5.44	-
b0406	tgt	J	queuine tRNA-ribosyltransferase	b0409	secF	U	protein export protein SecF	5.44	-
b0406	tgt	J	queuine tRNA-ribosyltransferase	b0911	rpsA	J	30S ribosomal protein S1	-	0.81
b0406	tgt	J	queuine tRNA-ribosyltransferase	b0948	ycbY	L	putative methyltransferase	-	0.9
b0406	tgt	J	queuine tRNA-ribosyltransferase	b1269	yciL	J	pseudouridine synthase (makes pseudouridine2605 in 23 S RNA)	-	1
b0406	tgt	J	queuine tRNA-ribosyltransferase	b2581	yfiF	J	putative tRNA/rRNA methyltransferase	-	0.99
b0406	tgt	J	queuine tRNA-ribosyltransferase	b2606	rplS	J	50S ribosomal protein L19	-	0.71
b0406	tgt	J	queuine tRNA-ribosyltransferase	b2620	smpB	O	SsrA-binding protein	-	0.84
b0406	tgt	J	queuine tRNA-ribosyltransferase	b3162	deaD	LKJ	cold-shock DeaD box ATP-dependent RNA helicase	-	0.92
b0406	tgt	J	queuine tRNA-ribosyltransferase	b3186	rplU	J	50S ribosomal protein L21	-	0.71
b0406	tgt	J	queuine tRNA-ribosyltransferase	b3231	rplM	J	50S ribosomal protein L13	-	0.7
b0406	tgt	J	queuine tRNA-ribosyltransferase	b3294	rplQ	J	50S ribosomal protein L17	-	0.73
b0406	tgt	J	queuine tRNA-ribosyltransferase	b3303	rpsE	J	30S ribosomal protein S5	-	0.75
b0406	tgt	J	queuine tRNA-ribosyltransferase	b3314	rpsC	J	30S ribosomal protein S3	-	0.77
b0406	tgt	J	queuine tRNA-ribosyltransferase	b3315	rplV	J	50S ribosomal protein L22	-	0.82
b0406	tgt	J	queuine tRNA-ribosyltransferase	b3317	rplB	J	50S ribosomal protein L2	-	1
b0406	tgt	J	queuine tRNA-ribosyltransferase	b3320	rplC	J	50S ribosomal protein L3	-	0.89
b0406	tgt	J	queuine tRNA-ribosyltransferase	b3637	rpmB	J	50S ribosomal protein L28	-	0.76
b0406	tgt	J	queuine tRNA-ribosyltransferase	b3984	rplA	J	50S ribosomal protein L1	-	0.96
b0406	tgt	J	queuine tRNA-ribosyltransferase	b4000	hupA	L	DNA-binding protein HU-alpha (HU-2)	-	0.79
b0406	tgt	J	queuine tRNA-ribosyltransferase	b4203	rplI	J	50S ribosomal protein L9	-	0.89
b0407	yajC	U	preprotein translocase subunit YajC	b0408	secD	U	protein export protein SecD	5.44	-
b0407	yajC	U	preprotein translocase subunit YajC	b0409	secF	U	protein export protein SecF	5.44	-
b0408	secD	U	protein export protein SecD	b0409	secF	U	protein export protein SecF	8.08	-
b0414	ribD	H	bifunctional: diaminohydroxyphosphoribosylaminopyrimidine deaminase (N-terminal); 5-amino-6-(5-phosphoribosylamino) uracil reductase	b0415	ribH	H	riboflavin synthase subunit beta	5.74	-
b0414	ribD	H	bifunctional: diaminohydroxyphosphoribosylaminopyrimidine deaminase (N-terminal); 5-amino-6-(5-phosphoribosylamino) uracil reductase	b1251	yciI	S	hypothetical protein	-	0.81
b0414	ribD	H	bifunctional: diaminohydroxyphosphoribosylaminopyrimidine deaminase (N-terminal); 5-amino-6-(5-phosphoribosylamino) uracil reductase	b1277	ribA	H	GTP cyclohydrolase II protein	5.44	-
b0414	ribD	H	bifunctional: diaminohydroxyphosphoribosylaminopyrimidine deaminase (N-terminal); 5-amino-6-(5-phosphoribosylamino) uracil reductase	b1662	ribC	H	riboflavin synthase subunit alpha	7.2	-
b0414	ribD	H	bifunctional: diaminohydroxyphosphoribosylaminopyrimidine deaminase (N-terminal); 5-amino-6-(5-phosphoribosylamino) uracil reductase	b3041	ribB	H	3,4-dihydroxy-2-butanone 4-phosphate synthase	7.2	-
b0414	ribD	H	bifunctional: diaminohydroxyphosphoribosylaminopyrimidine deaminase (N-terminal); 5-amino-6-(5-phosphoribosylamino) uracil reductase	b3186	rplU	J	50S ribosomal protein L21	-	0.71
b0414	ribD	H	bifunctional: diaminohydroxyphosphoribosylaminopyrimidine deaminase (N-terminal); 5-amino-6-(5-phosphoribosylamino) uracil reductase	b3256	accC	I	acetyl-CoA carboxylase	-	0.88
b0414	ribD	H	bifunctional: diaminohydroxyphosphoribosylaminopyrimidine deaminase (N-terminal); 5-amino-6-(5-phosphoribosylamino) uracil reductase	b3319	rplD	J	50S ribosomal protein L4	-	0.76
b0414	ribD	H	bifunctional: diaminohydroxyphosphoribosylaminopyrimidine deaminase (N-terminal); 5-amino-6-(5-phosphoribosylamino) uracil reductase	b3320	rplC	J	50S ribosomal protein L3	-	0.7
b0414	ribD	H	bifunctional: diaminohydroxyphosphoribosylaminopyrimidine deaminase (N-terminal); 5-amino-6-(5-phosphoribosylamino) uracil reductase	b4143	groEL	O	chaperonin GroEL	-	0.85
b0415	ribH	H	riboflavin synthase subunit beta	b1277	ribA	H	GTP cyclohydrolase II protein	4.69	-
b0415	ribH	H	riboflavin synthase subunit beta	b1662	ribC	H	riboflavin synthase subunit alpha	4.69	-
b0415	ribH	H	riboflavin synthase subunit beta	b3041	ribB	H	3,4-dihydroxy-2-butanone 4-phosphate synthase	4.69	-
b0416	nusB	K	transcription antitermination protein NusB	b0184	dnaE	L	DNA polymerase III subunit alpha	-	0.7
b0416	nusB	K	transcription antitermination protein NusB	b0470	dnaX	L	DNA polymerase III subunits gamma and tau	-	0.87
b0416	nusB	K	transcription antitermination protein NusB	b0640	holA	L	DNA polymerase III subunit delta	-	0.94
b0416	nusB	K	transcription antitermination protein NusB	b1099	holB	L	DNA polymerase III subunit delta	-	0.95
b0416	nusB	K	transcription antitermination protein NusB	b3321	rpsJ	J	30S ribosomal protein S10	6.57	-
b0416	nusB	K	transcription antitermination protein NusB	b4259	holC	L	DNA polymerase III subunit chi	-	0.76
b0420	dxs	HI	1-deoxy-D-xylulose-5-phosphate synthase	b0882	clpA	O	ATP-binding component of serine protease	-	0.77
b0420	dxs	HI	1-deoxy-D-xylulose-5-phosphate synthase	b2942	metK	H	S-adenosylmethionine synthetase	-	0.93
b0420	dxs	HI	1-deoxy-D-xylulose-5-phosphate synthase	b3725	pstB	P	ATP-binding component of high-affinity phosphate-specific transport system	-	0.88
b0420	dxs	HI	1-deoxy-D-xylulose-5-phosphate synthase	b3783	rho	JK	transcription termination factor Rho	-	0.93
b0420	dxs	HI	1-deoxy-D-xylulose-5-phosphate synthase	b3980	tuf	J	elongation factor Tu	-	0.82
b0420	dxs	HI	1-deoxy-D-xylulose-5-phosphate synthase	b4043	lexA	KT	LexA repressor	-	0.71
b0421	ispA	H	geranyltranstransferase (=farnesyldiphosphate synthase)	b3314	rpsC	J	30S ribosomal protein S3	-	0.9
b0421	ispA	H	geranyltranstransferase (=farnesyldiphosphate synthase)	b3320	rplC	J	50S ribosomal protein L3	-	0.83
b0421	ispA	H	geranyltranstransferase (=farnesyldiphosphate synthase)	b3783	rho	JK	transcription termination factor Rho	-	0.84
b0421	ispA	H	geranyltranstransferase (=farnesyldiphosphate synthase)	b3980	tuf	J	elongation factor Tu	-	0.75
b0421	ispA	H	geranyltranstransferase (=farnesyldiphosphate synthase)	b3984	rplA	J	50S ribosomal protein L1	-	0.87
b0421	ispA	H	geranyltranstransferase (=farnesyldiphosphate synthase)	b3986	rplL	J	50S ribosomal protein L7/L12	-	0.76
b0423	thiI	HP	thiamine biosynthesis protein ThiI	b3303	rpsE	J	30S ribosomal protein S5	-	0.89
b0426	yajQ	S	hypothetical protein	b3701	dnaN	L	DNA polymerase III subunit beta	-	0.93
b0428	cyoE	O	protoheme IX farnesyltransferase	b0430	cyoC	C	cytochrome o ubiquinol oxidase subunit III	4.69	-
b0428	cyoE	O	protoheme IX farnesyltransferase	b0431	cyoB	C	cytochrome o ubiquinol oxidase subunit I	4.69	-
b0429	cyoD	C	cytochrome o ubiquinol oxidase subunit IV	b0114	aceE	C	pyruvate dehydrogenase (decarboxylase component)	-	0.86
b0429	cyoD	C	cytochrome o ubiquinol oxidase subunit IV	b0115	aceF	C	dihydrolipoamide acetyltransferase	-	0.81
b0429	cyoD	C	cytochrome o ubiquinol oxidase subunit IV	b0894	dmsA	C	anaerobic dimethyl sulfoxide (DMSO) reductase, subunit A	-	0.81
b0429	cyoD	C	cytochrome o ubiquinol oxidase subunit IV	b1588	ynfF	C	putative dimethyl sulfoxide reductase, major subunit	-	0.88
b0430	cyoC	C	cytochrome o ubiquinol oxidase subunit III	b0431	cyoB	C	cytochrome o ubiquinol oxidase subunit I	7.2	-
b0430	cyoC	C	cytochrome o ubiquinol oxidase subunit III	b0432	cyoA	C	cytochrome o ubiquinol oxidase subunit II	5.44	-
b0431	cyoB	C	cytochrome o ubiquinol oxidase subunit I	b0432	cyoA	C	cytochrome o ubiquinol oxidase subunit II	5.44	-
b0432	cyoA	C	cytochrome o ubiquinol oxidase subunit II	b0463	acrA	M	acridine efflux pump	3.61	-
b0433	ampG	GEP	muropeptide transport protein (MFS family)	b0435	bolA	T	possible regulator of murein genes	5.44	-
b0435	bolA	T	possible regulator of murein genes	b0661	yleA	J	involved in methylthiolation of isopentenylated A37 derivatives in tRNA	-	0.82
b0435	bolA	T	possible regulator of murein genes	b1654	ydhD	O	hypothetical protein	-	0.87
b0436	tig	O	trigger factor	b0169	rpsB	J	30S ribosomal protein S2	-	0.84
b0436	tig	O	trigger factor	b3319	rplD	J	50S ribosomal protein L4	-	0.86
b0436	tig	O	trigger factor	b3320	rplC	J	50S ribosomal protein L3	-	0.79
b0436	tig	O	trigger factor	b3341	rpsG	J	30S ribosomal protein S7	-	0.7
b0436	tig	O	trigger factor	b3637	rpmB	J	50S ribosomal protein L28	-	0.79
b0437	clpP	OU	ATP-dependent Clp protease proteolytic subunit	b0169	rpsB	J	30S ribosomal protein S2	-	0.75
b0437	clpP	OU	ATP-dependent Clp protease proteolytic subunit	b0438	clpX	O	ATP-dependent protease ATP-binding subunit	11.26	-
b0437	clpP	OU	ATP-dependent Clp protease proteolytic subunit	b0439	lon	O	DNA-binding ATP-dependent protease La; heat shock K-protein	6.49	-
b0437	clpP	OU	ATP-dependent Clp protease proteolytic subunit	b0882	clpA	O	ATP-binding component of serine protease	7.17	-
b0437	clpP	OU	ATP-dependent Clp protease proteolytic subunit	b1224	narG	C	nitrate reductase 1, alpha subunit	-	0.95
b0437	clpP	OU	ATP-dependent Clp protease proteolytic subunit	b1468	narZ	C	cryptic nitrate reductase 2 alpha subunit	-	0.96
b0437	clpP	OU	ATP-dependent Clp protease proteolytic subunit	b2609	rpsP	J	30S ribosomal protein S16	-	0.75
b0437	clpP	OU	ATP-dependent Clp protease proteolytic subunit	b2942	metK	H	S-adenosylmethionine synthetase	-	0.95
b0437	clpP	OU	ATP-dependent Clp protease proteolytic subunit	b3186	rplU	J	50S ribosomal protein L21	-	0.75
b0437	clpP	OU	ATP-dependent Clp protease proteolytic subunit	b3312	rpmC	J	50S ribosomal protein L29	-	0.76
b0437	clpP	OU	ATP-dependent Clp protease proteolytic subunit	b3320	rplC	J	50S ribosomal protein L3	-	0.75
b0437	clpP	OU	ATP-dependent Clp protease proteolytic subunit	b3619	rfaD	MG	ADP-L-glycero-D-mannoheptose-6-epimerase	-	1
b0437	clpP	OU	ATP-dependent Clp protease proteolytic subunit	b3931	hslU	O	ATP-dependent protease ATP-binding subunit	7.2	-
b0437	clpP	OU	ATP-dependent Clp protease proteolytic subunit	b3986	rplL	J	50S ribosomal protein L7/L12	-	0.96
b0437	clpP	OU	ATP-dependent Clp protease proteolytic subunit	b3988	rpoC	K	DNA-directed RNA polymerase beta' subunit	-	0.95
b0437	clpP	OU	ATP-dependent Clp protease proteolytic subunit	b4143	groEL	O	chaperonin GroEL	-	0.99
b0438	clpX	O	ATP-dependent protease ATP-binding subunit	b0014	dnaK	O	molecular chaperone DnaK	-	1
b0438	clpX	O	ATP-dependent protease ATP-binding subunit	b0439	lon	O	DNA-binding ATP-dependent protease La; heat shock K-protein	5.44	-
b0438	clpX	O	ATP-dependent protease ATP-binding subunit	b0440	hupB	EL	DNA-binding protein HU-beta, NS1 (HU-1)	5.44	-
b0438	clpX	O	ATP-dependent protease ATP-binding subunit	b2592	clpB	O	ATP-dependent protease, Hsp 100, part of multi-chaperone system with DnaK, DnaJ, and GrpE	-	0.95
b0438	clpX	O	ATP-dependent protease ATP-binding subunit	b2614	grpE	O	Hsp 24 nucleotide exchange factor	-	0.92
b0438	clpX	O	ATP-dependent protease ATP-binding subunit	b2942	metK	H	S-adenosylmethionine synthetase	-	0.97
b0438	clpX	O	ATP-dependent protease ATP-binding subunit	b3228	sspB	R	stringent starvation protein B	6.12	-
b0438	clpX	O	ATP-dependent protease ATP-binding subunit	b3251	mreB	D	regulator of ftsI, penicillin binding protein 3, septation function	3.98	0.9
b0438	clpX	O	ATP-dependent protease ATP-binding subunit	b3312	rpmC	J	50S ribosomal protein L29	-	0.7
b0438	clpX	O	ATP-dependent protease ATP-binding subunit	b3339	tuf	J	elongation factor Tu	-	0.8
b0438	clpX	O	ATP-dependent protease ATP-binding subunit	b3725	pstB	P	ATP-binding component of high-affinity phosphate-specific transport system	-	0.75
b0438	clpX	O	ATP-dependent protease ATP-binding subunit	b3980	tuf	J	elongation factor Tu	-	0.72
b0438	clpX	O	ATP-dependent protease ATP-binding subunit	b4043	lexA	KT	LexA repressor	-	0.79
b0438	clpX	O	ATP-dependent protease ATP-binding subunit	b4143	groEL	O	chaperonin GroEL	4.66	-
b0439	lon	O	DNA-binding ATP-dependent protease La; heat shock K-protein	b0169	rpsB	J	30S ribosomal protein S2	-	1
b0439	lon	O	DNA-binding ATP-dependent protease La; heat shock K-protein	b0440	hupB	EL	DNA-binding protein HU-beta, NS1 (HU-1)	5.44	-
b0439	lon	O	DNA-binding ATP-dependent protease La; heat shock K-protein	b0882	clpA	O	ATP-binding component of serine protease	-	0.99
b0439	lon	O	DNA-binding ATP-dependent protease La; heat shock K-protein	b0911	rpsA	J	30S ribosomal protein S1	-	0.87
b0439	lon	O	DNA-binding ATP-dependent protease La; heat shock K-protein	b0958	sulA	D	suppressor of lon; inhibitor of cell division and FtsZ ring formation upon DNA damage/inhibition	6.12	-
b0439	lon	O	DNA-binding ATP-dependent protease La; heat shock K-protein	b3178	hflB	O	ATP-dependent zinc-metallo protease	4.13	-
b0439	lon	O	DNA-binding ATP-dependent protease La; heat shock K-protein	b3186	rplU	J	50S ribosomal protein L21	-	0.79
b0439	lon	O	DNA-binding ATP-dependent protease La; heat shock K-protein	b3231	rplM	J	50S ribosomal protein L13	-	0.99
b0439	lon	O	DNA-binding ATP-dependent protease La; heat shock K-protein	b3314	rpsC	J	30S ribosomal protein S3	-	0.95
b0439	lon	O	DNA-binding ATP-dependent protease La; heat shock K-protein	b3315	rplV	J	50S ribosomal protein L22	-	0.7
b0439	lon	O	DNA-binding ATP-dependent protease La; heat shock K-protein	b3320	rplC	J	50S ribosomal protein L3	-	0.92
b0439	lon	O	DNA-binding ATP-dependent protease La; heat shock K-protein	b3339	tuf	J	elongation factor Tu	-	0.97
b0439	lon	O	DNA-binding ATP-dependent protease La; heat shock K-protein	b3341	rpsG	J	30S ribosomal protein S7	-	0.71
b0439	lon	O	DNA-binding ATP-dependent protease La; heat shock K-protein	b3980	tuf	J	elongation factor Tu	-	0.97
b0439	lon	O	DNA-binding ATP-dependent protease La; heat shock K-protein	b3984	rplA	J	50S ribosomal protein L1	-	0.92
b0439	lon	O	DNA-binding ATP-dependent protease La; heat shock K-protein	b4059	ssb	L	single-strand DNA-binding protein	-	0.78
b0439	lon	O	DNA-binding ATP-dependent protease La; heat shock K-protein	b4203	rplI	J	50S ribosomal protein L9	-	0.74
b0440	hupB	EL	DNA-binding protein HU-beta, NS1 (HU-1)	b0179	lpxD	M	UDP-3-O-[3-hydroxymyristoyl] glucosamine N-acyltransferase	-	0.75
b0440	hupB	EL	DNA-binding protein HU-beta, NS1 (HU-1)	b0393	rdgC	L	recombination associated protein	-	0.83
b0440	hupB	EL	DNA-binding protein HU-beta, NS1 (HU-1)	b0687	seqA	L	negative modulator of initiation of replication	-	0.71
b0440	hupB	EL	DNA-binding protein HU-beta, NS1 (HU-1)	b0912	himD	L	integration host factor beta subunit	5.32	-
b0440	hupB	EL	DNA-binding protein HU-beta, NS1 (HU-1)	b1237	hns	R	DNA-binding protein HLP-II (HU, BH2, HD, NS); pleiotropic regulator	-	0.82
b0440	hupB	EL	DNA-binding protein HU-beta, NS1 (HU-1)	b1712	himA	L	integration host factor alpha subunit	-	0.97
b0440	hupB	EL	DNA-binding protein HU-beta, NS1 (HU-1)	b3317	rplB	J	50S ribosomal protein L2	-	0.99
b0440	hupB	EL	DNA-binding protein HU-beta, NS1 (HU-1)	b3320	rplC	J	50S ribosomal protein L3	-	1
b0440	hupB	EL	DNA-binding protein HU-beta, NS1 (HU-1)	b3341	rpsG	J	30S ribosomal protein S7	4.01	0.97
b0440	hupB	EL	DNA-binding protein HU-beta, NS1 (HU-1)	b3416	malQ	G	4-alpha-glucanotransferase (amylomaltase)	-	0.97
b0440	hupB	EL	DNA-binding protein HU-beta, NS1 (HU-1)	b3417	malP	G	maltodextrin phosphorylase	-	1
b0440	hupB	EL	DNA-binding protein HU-beta, NS1 (HU-1)	b4000	hupA	L	DNA-binding protein HU-alpha (HU-2)	8.93	1
b0440	hupB	EL	DNA-binding protein HU-beta, NS1 (HU-1)	b4349	hsdM	V	DNA methylase M, host modification	-	0.8
b0441	ppiD	O	peptidyl-prolyl cis-trans isomerase D	b0114	aceE	C	pyruvate dehydrogenase (decarboxylase component)	-	0.94
b0441	ppiD	O	peptidyl-prolyl cis-trans isomerase D	b2513	yfgM	S	hypothetical protein	-	0.97
b0444	ybaX	R	putative (aluminum) resistance protein	b0014	dnaK	O	molecular chaperone DnaK	-	0.78
b0444	ybaX	R	putative (aluminum) resistance protein	b1493	gadB	E	glutamate decarboxylase isozyme	-	0.71
b0444	ybaX	R	putative (aluminum) resistance protein	b3339	tuf	J	elongation factor Tu	-	0.95
b0444	ybaX	R	putative (aluminum) resistance protein	b3980	tuf	J	elongation factor Tu	-	0.72
b0444	ybaX	R	putative (aluminum) resistance protein	b3986	rplL	J	50S ribosomal protein L7/L12	-	0.78
b0447	ybaO	K	putative LRP-like transcriptional regulator	b0448	mdlA	V	ATP-binding component of a transport system	5.44	-
b0448	mdlA	V	ATP-binding component of a transport system	b0449	mdlB	V	putative ATP-binding component of a transport system	6.32	-
b0450	glnK	E	nitrogen regulatory protein P-II 2	b0451	amtB	P	probable ammonium transporter	6.32	-
b0450	glnK	E	nitrogen regulatory protein P-II 2	b2553	glnB	E	regulatory protein (P-II) for nitrogen assimilation by glutamine synthetase (ATase)	7.88	-
b0450	glnK	E	nitrogen regulatory protein P-II 2	b3869	glnL	T	histidine protein kinase sensor for GlnG regulator (nitrogen regulator II, NRII)	6.12	-
b0454	ybaZ	L	putative methyltransferase	b0169	rpsB	J	30S ribosomal protein S2	-	0.7
b0454	ybaZ	L	putative methyltransferase	b2890	lysS	J	lysyl-tRNA synthetase	-	0.93
b0454	ybaZ	L	putative methyltransferase	b3321	rpsJ	J	30S ribosomal protein S10	-	0.7
b0454	ybaZ	L	putative methyltransferase	b3985	rplJ	J	50S ribosomal protein L10	-	0.71
b0459	maa	R	maltose O-acetyltransferase	b3619	rfaD	MG	ADP-L-glycero-D-mannoheptose-6-epimerase	-	0.88
b0460	hha	-	haemolysin expression modulating protein	b0461	ybaJ	5.44	hypothetical protein	-
b0460	hha	-	haemolysin expression modulating protein	b1237	hns	R	DNA-binding protein HLP-II (HU, BH2, HD, NS); pleiotropic regulator	4.66	-
b0460	hha	-	haemolysin expression modulating protein	b2669	stpA	R	DNA-bending protein with chaperone activity	3.61	-
b0462	acrB	V	acridine efflux pump	b0463	acrA	M	acridine efflux pump	9.05	-
b0462	acrB	V	acridine efflux pump	b2074	yegM	M	membrane protein inolved in drug resistance	4.69	-
b0462	acrB	V	acridine efflux pump	b2470	acrD	V	aminoglycoside efflux pump	5.15	-
b0462	acrB	V	acridine efflux pump	b3035	tolC	MU	outer membrane channel precursor protein	6.12	-
b0462	acrB	V	acridine efflux pump	b3265	acrE	M	transmembrane protein affecting septum formation and cell membrane permeability	5.44	-
b0463	acrA	M	acridine efflux pump	b2470	acrD	V	aminoglycoside efflux pump	6.54	-
b0463	acrA	M	acridine efflux pump	b3035	tolC	MU	outer membrane channel precursor protein	7.88	-
b0463	acrA	M	acridine efflux pump	b3265	acrE	M	transmembrane protein affecting septum formation and cell membrane permeability	4.27	-
b0469	apt	F	adenine phosphoribosyltransferase	b2784	relA	TK	(p)ppGpp synthetase I (GTP pyrophosphokinase)	5.44	-
b0470	dnaX	L	DNA polymerase III subunits gamma and tau	b0472	recR	L	recombination protein RecR	5.44	-
b0470	dnaX	L	DNA polymerase III subunits gamma and tau	b0473	htpG	O	heat shock protein 90	5.44	-
b0470	dnaX	L	DNA polymerase III subunits gamma and tau	b0640	holA	L	DNA polymerase III subunit delta	7.17	-
b0470	dnaX	L	DNA polymerase III subunits gamma and tau	b3701	dnaN	L	DNA polymerase III subunit beta	6.12	-
b0470	dnaX	L	DNA polymerase III subunits gamma and tau	b4052	dnaB	L	replicative DNA helicase	6.12	-
b0470	dnaX	L	DNA polymerase III subunits gamma and tau	b4059	ssb	L	single-strand DNA-binding protein	4.14	-
b0471	ybaB	S	hypothetical protein	b0472	recR	L	recombination protein RecR	5.44	-
b0471	ybaB	S	hypothetical protein	b1219	ychN	P	putative phosphatase	4.66	-
b0472	recR	L	recombination protein RecR	b0473	htpG	O	heat shock protein 90	5.44	-
b0472	recR	L	recombination protein RecR	b1860	ruvB	L	Holliday junction DNA helicase RuvB	4.27	-
b0472	recR	L	recombination protein RecR	b1861	ruvA	L	Holliday junction DNA helicase motor protein	4.27	-
b0472	recR	L	recombination protein RecR	b1913	uvrC	L	excinuclease ABC subunit C	4.27	-
b0472	recR	L	recombination protein RecR	b2565	recO	L	DNA repair protein RecO	6.12	-
b0472	recR	L	recombination protein RecR	b2616	recN	L	protein used in recombination and DNA repair	4.27	-
b0472	recR	L	recombination protein RecR	b2699	recA	L	recombinase A	4.27	-
b0472	recR	L	recombination protein RecR	b3652	recG	LK	DNA helicase, ATP-dependent resolution of Holliday junctions, branch migration	4.27	-
b0472	recR	L	recombination protein RecR	b4058	uvrA	L	excinuclease ABC subunit A	4.27	-
b0473	htpG	O	heat shock protein 90	b0169	rpsB	J	30S ribosomal protein S2	-	0.88
b0473	htpG	O	heat shock protein 90	b3986	rplL	J	50S ribosomal protein L7/L12	-	0.71
b0474	adk	F	adenylate kinase	b3298	rpsM	J	30S ribosomal protein S13	4.55	-
b0474	adk	F	adenylate kinase	b3320	rplC	J	50S ribosomal protein L3	4.55	-
b0476	aes	I	acetyl esterase	b3418	malT	K	transcriptional regulator MalT	4.66	-
b0476	aes	I	acetyl esterase	b4119	melA	G	alpha-galactosidase	3.61	-
b0481	ybaK	S	hypothetical protein	b0169	rpsB	J	30S ribosomal protein S2	-	0.92
b0481	ybaK	S	hypothetical protein	b3986	rplL	J	50S ribosomal protein L7/L12	-	0.78
b0484	copA	P	Cu(I)-translocating P-type ATPase	b0487	cueR	K	copper responsive transcription regulator	5.44	-
b0485	ybaS	E	glutaminase	b0014	dnaK	O	molecular chaperone DnaK	-	0.98
b0485	ybaS	E	glutaminase	b0436	tig	O	trigger factor	-	1
b0485	ybaS	E	glutaminase	b0960	yccS	S	putative efflux transport protein (PET family)	-	0.73
b0485	ybaS	E	glutaminase	b1248	yciU	S	hypothetical protein	-	0.87
b0485	ybaS	E	glutaminase	b2606	rplS	J	50S ribosomal protein L19	-	0.77
b0485	ybaS	E	glutaminase	b3701	dnaN	L	DNA polymerase III subunit beta	-	1
b0485	ybaS	E	glutaminase	b4255	yjgD	S	hypothetical protein	-	1
b0485	ybaS	E	glutaminase	b4401	arcA	TK	negative response regulator of genes in aerobic pathways, (sensors, ArcB and CpxA)	-	1
b0486	ybaT	E	putative amino acid/amine transport protein	b3229	sspA	O	stringent starvation protein A	4.66	-
b0489	ybbK	O	putative protease	b0114	aceE	C	pyruvate dehydrogenase (decarboxylase component)	-	0.89
b0489	ybbK	O	putative protease	b0115	aceF	C	dihydrolipoamide acetyltransferase	-	0.81
b0490	ybbL	R	putative ATP-binding component of a transport system	b3917	sbp	P	periplasmic sulfate-binding protein	3.81	-
b0490	ybbL	R	putative ATP-binding component of a transport system	b4143	groEL	O	chaperonin GroEL	5.11	-
b0492	ybbN	O	putative thioredoxin protein	b3701	dnaN	L	DNA polymerase III subunit beta	-	0.95
b0492	ybbN	O	putative thioredoxin protein	b4391	yjjK	R	putative ATP-binding component of a transport system	4.66	-
b0494	tesA	E	acyl-CoA thioesterase I; also functions as protease I	b0496	ybbP	Q	putative oxidoreductase	4.69	-
b0496	ybbP	Q	putative oxidoreductase	b3600	mtlD	G	mannitol-1-phosphate 5-dehydrogenase	4.66	-
b0497	rhsD	M	RhsD protein in RhsD element	b0700	rhsC	M	RhsC protein in RhsC element	5.6	-
b0497	rhsD	M	RhsD protein in RhsD element	b3482	rhsB	M	RhsB protein in RhsB element	5.6	-
b0497	rhsD	M	RhsD protein in RhsD element	b3593	rhsA	M	RhsA protein in RhsA element	4.72	-
b0506	allR	K	repressor of allantoin and glyoxylate utilization operons	b3342	rpsL	J	30S ribosomal protein S12	-	0.7
b0506	allR	K	repressor of allantoin and glyoxylate utilization operons	b3984	rplA	J	50S ribosomal protein L1	-	0.77
b0507	gcl	R	glyoxylate carboligase	b0508	hyi	G	hydroxpyruvate isomerase	5.44	-
b0507	gcl	R	glyoxylate carboligase	b0871	poxB	EH	pyruvate dehydrogenase	4.27	-
b0507	gcl	R	glyoxylate carboligase	b1851	edd	EG	phosphogluconate dehydratase	4.69	-
b0507	gcl	R	glyoxylate carboligase	b3671	ilvB	EH	acetolactate synthase large subunit	4.27	-
b0507	gcl	R	glyoxylate carboligase	b3771	ilvD	EG	dihydroxy-acid dehydratase	4.69	-
b0507	gcl	R	glyoxylate carboligase	b4297	yjhG	EG	hypothetical protein	4.69	-
b0512	allB	F	allantoinase	b2873	ygeZ	F	dihydropyrimidinase	4.27	-
b0515	ylbA	R	hypothetical protein	b0516	allC	E	N-carbamoyl-L-amino acid amidohydrolase	4.55	-
b0516	allC	E	N-carbamoyl-L-amino acid amidohydrolase	b0517	allD	C	ureidoglycolate dehydrogenase	5.44	-
b0522	purK	F	phosphoribosylaminoimidazole carboxylase	b0523	purE	F	phosphoribosylaminoimidazole carboxylase catalytic subunit	6.32	-
b0522	purK	F	phosphoribosylaminoimidazole carboxylase	b1849	purT	F	5'-phosphoribosylglycinamide transformylase	4.27	-
b0522	purK	F	phosphoribosylaminoimidazole carboxylase	b2476	purC	F	phosphoribosylaminoimidazole-succinocarboxamide synthase	5.44	-
b0522	purK	F	phosphoribosylaminoimidazole carboxylase	b2500	purN	F	phosphoribosylglycinamide formyltransferase	5.44	-
b0522	purK	F	phosphoribosylaminoimidazole carboxylase	b4005	purD	F	phosphoribosylamine--glycine ligase	5.44	-
b0523	purE	F	phosphoribosylaminoimidazole carboxylase catalytic subunit	b1849	purT	F	5'-phosphoribosylglycinamide transformylase	5.44	-
b0523	purE	F	phosphoribosylaminoimidazole carboxylase catalytic subunit	b2312	purF	F	amidophosphoribosyltransferase	5.44	-
b0523	purE	F	phosphoribosylaminoimidazole carboxylase catalytic subunit	b2476	purC	F	phosphoribosylaminoimidazole-succinocarboxamide synthase	5.44	-
b0523	purE	F	phosphoribosylaminoimidazole carboxylase catalytic subunit	b2499	purM	F	phosphoribosylaminoimidazole synthetase	5.44	-
b0523	purE	F	phosphoribosylaminoimidazole carboxylase catalytic subunit	b2500	purN	F	phosphoribosylglycinamide formyltransferase	5.44	-
b0523	purE	F	phosphoribosylaminoimidazole carboxylase catalytic subunit	b2557	purL	F	phosphoribosylformylglycinamidine synthase	7.2	-
b0523	purE	F	phosphoribosylaminoimidazole carboxylase catalytic subunit	b4005	purD	F	phosphoribosylamine--glycine ligase	5.44	-
b0524	ybbF	S	UDP-2,3-diacylglucosamine hydrolase	b0114	aceE	C	pyruvate dehydrogenase (decarboxylase component)	-	0.87
b0526	cysS	J	cysteinyl-tRNA synthetase	b3607	cysE	E	serine acetyltransferase	5.44	-
b0528	ybcJ	S	unknown CDS	b0015	dnaJ	O	chaperone with DnaK; heat shock protein	-	0.98
b0528	ybcJ	S	unknown CDS	b0023	rpsT	J	30S ribosomal protein S20	-	0.93
b0528	ybcJ	S	unknown CDS	b0098	secA	U	translocase	-	0.72
b0528	ybcJ	S	unknown CDS	b0114	aceE	C	pyruvate dehydrogenase (decarboxylase component)	-	0.81
b0528	ybcJ	S	unknown CDS	b0115	aceF	C	dihydrolipoamide acetyltransferase	-	1
b0528	ybcJ	S	unknown CDS	b0116	lpdA	C	dihydrolipoamide dehydrogenase	-	0.84
b0528	ybcJ	S	unknown CDS	b0143	pcnB	J	poly(A) polymerase I	-	0.86
b0528	ybcJ	S	unknown CDS	b0169	rpsB	J	30S ribosomal protein S2	-	0.98
b0528	ybcJ	S	unknown CDS	b0179	lpxD	M	UDP-3-O-[3-hydroxymyristoyl] glucosamine N-acyltransferase	-	0.74
b0528	ybcJ	S	unknown CDS	b0440	hupB	EL	DNA-binding protein HU-beta, NS1 (HU-1)	-	0.95
b0528	ybcJ	S	unknown CDS	b0911	rpsA	J	30S ribosomal protein S1	-	1
b0528	ybcJ	S	unknown CDS	b0948	ycbY	L	putative methyltransferase	-	0.83
b0528	ybcJ	S	unknown CDS	b0953	rmf	J	ribosome modulation factor	-	0.75
b0528	ybcJ	S	unknown CDS	b1084	rne	J	RNase E, membrane attachment, mRNA turnover, maturation 5S RNA	-	0.86
b0528	ybcJ	S	unknown CDS	b1086	rluC	J	23S rRNA pseudouridylate synthase	-	0.96
b0528	ybcJ	S	unknown CDS	b1207	prsA	FE	ribose-phosphate pyrophosphokinase	-	0.82
b0528	ybcJ	S	unknown CDS	b1716	rplT	J	50S ribosomal protein L20	-	0.87
b0528	ybcJ	S	unknown CDS	b2576	srmB	LKJ	ATP-dependent RNA helicase	-	0.83
b0528	ybcJ	S	unknown CDS	b2581	yfiF	J	putative tRNA/rRNA methyltransferase	-	1
b0528	ybcJ	S	unknown CDS	b2585	pssA	I	phosphatidylserine synthase	-	0.81
b0528	ybcJ	S	unknown CDS	b2606	rplS	J	50S ribosomal protein L19	-	1
b0528	ybcJ	S	unknown CDS	b2892	recJ	L	ssDNA exonuclease, 5' --> 3' specific	-	0.7
b0528	ybcJ	S	unknown CDS	b2994	hybC	C	hydrogenase-2, large subunit	-	0.82
b0528	ybcJ	S	unknown CDS	b3054	ygiF	S	hypothetical protein	-	0.94
b0528	ybcJ	S	unknown CDS	b3162	deaD	LKJ	cold-shock DeaD box ATP-dependent RNA helicase	-	0.83
b0528	ybcJ	S	unknown CDS	b3164	pnp	J	polynucleotide phosphorylase, has polyadenylase activity	-	0.99
b0528	ybcJ	S	unknown CDS	b3186	rplU	J	50S ribosomal protein L21	-	0.98
b0528	ybcJ	S	unknown CDS	b3231	rplM	J	50S ribosomal protein L13	-	1
b0528	ybcJ	S	unknown CDS	b3294	rplQ	J	50S ribosomal protein L17	-	0.99
b0528	ybcJ	S	unknown CDS	b3295	rpoA	K	DNA-directed RNA polymerase alpha subunit	-	0.95
b0528	ybcJ	S	unknown CDS	b3296	rpsD	J	30S ribosomal protein S4	-	0.93
b0528	ybcJ	S	unknown CDS	b3301	rplO	J	50S ribosomal protein L15	-	0.91
b0528	ybcJ	S	unknown CDS	b3303	rpsE	J	30S ribosomal protein S5	-	1
b0528	ybcJ	S	unknown CDS	b3304	rplR	J	50S ribosomal protein L18	-	1
b0528	ybcJ	S	unknown CDS	b3305	rplF	J	50S ribosomal protein L6	-	1
b0528	ybcJ	S	unknown CDS	b3307	rpsN	J	30S ribosomal protein S14	-	0.89
b0528	ybcJ	S	unknown CDS	b3309	rplX	J	50S ribosomal protein L24	-	1
b0528	ybcJ	S	unknown CDS	b3312	rpmC	J	50S ribosomal protein L29	-	0.78
b0528	ybcJ	S	unknown CDS	b3313	rplP	J	50S ribosomal protein L16	-	0.88
b0528	ybcJ	S	unknown CDS	b3314	rpsC	J	30S ribosomal protein S3	-	1
b0528	ybcJ	S	unknown CDS	b3315	rplV	J	50S ribosomal protein L22	-	1
b0528	ybcJ	S	unknown CDS	b3317	rplB	J	50S ribosomal protein L2	-	1
b0528	ybcJ	S	unknown CDS	b3318	rplW	J	50S ribosomal protein L23	-	0.97
b0528	ybcJ	S	unknown CDS	b3319	rplD	J	50S ribosomal protein L4	-	0.99
b0528	ybcJ	S	unknown CDS	b3320	rplC	J	50S ribosomal protein L3	-	1
b0528	ybcJ	S	unknown CDS	b3341	rpsG	J	30S ribosomal protein S7	-	0.96
b0528	ybcJ	S	unknown CDS	b3499	yhiR	R	hypothetical protein	-	0.97
b0528	ybcJ	S	unknown CDS	b3637	rpmB	J	50S ribosomal protein L28	-	0.99
b0528	ybcJ	S	unknown CDS	b3780	rhlB	LKJ	ATP-dependent RNA helicase	-	0.94
b0528	ybcJ	S	unknown CDS	b3984	rplA	J	50S ribosomal protein L1	-	1
b0528	ybcJ	S	unknown CDS	b4000	hupA	L	DNA-binding protein HU-alpha (HU-2)	-	1
b0528	ybcJ	S	unknown CDS	b4179	rnr	K	RNase R	-	1
b0528	ybcJ	S	unknown CDS	b4187	aidB	I	putative acyl coenzyme A dehydrogenase	-	1
b0528	ybcJ	S	unknown CDS	b4200	rpsF	J	30S ribosomal protein S6	-	0.99
b0528	ybcJ	S	unknown CDS	b4202	rpsR	J	30S ribosomal protein S18	-	0.77
b0528	ybcJ	S	unknown CDS	b4203	rplI	J	50S ribosomal protein L9	-	1
b0531	sfmC	NU	putative chaperone	b0532	sfmD	NU	putative outer membrane protein	4.69	-
b0531	sfmC	NU	putative chaperone	b0718	ybgQ	NU	putative outer membrane protein	4.69	-
b0531	sfmC	NU	putative chaperone	b0940	ycbS	NU	putative outer membrane usher protein	4.69	-
b0531	sfmC	NU	putative chaperone	b2109	yehB	NU	putative outer membrane protein	4.69	-
b0531	sfmC	NU	putative chaperone	b3046	yqiG	NU	putative outer membrane usher protein	4.69	-
b0531	sfmC	NU	putative chaperone	b3144	yraJ	NU	putative outer membrane protein	4.69	-
b0531	sfmC	NU	putative chaperone	b3216	yhcD	NU	putative outer membrane protein	4.69	-
b0531	sfmC	NU	putative chaperone	b4317	fimD	NU	outer membrane protein; export and assembly of type 1 fimbriae, interrupted	4.69	-
b0532	sfmD	NU	putative outer membrane protein	b0717	ybgP	NU	putative chaperone	4.69	-
b0532	sfmD	NU	putative outer membrane protein	b0939	ycbR	NU	putative fimbrial chaperone	4.69	-
b0532	sfmD	NU	putative outer membrane protein	b2336	yfcS	NU	putative chaperone	4.69	-
b0532	sfmD	NU	putative outer membrane protein	b3047	yqiH	NU	putative periplasmic chaperone	4.69	-
b0532	sfmD	NU	putative outer membrane protein	b3143	yraI	NU	putative chaperone	4.69	-
b0532	sfmD	NU	putative outer membrane protein	b4316	fimC	NU	periplasmic chaperone, required for type 1 fimbriae	4.69	-
b0535	fimZ	TK	fimbiral protein Z, putative transcriptional regulator of fimbrial expression (LuxR/UhpA family)	b1221	narL	TK	pleiotrophic regulation of anaerobic respiration: response regulator for nar, frd, dms and tor genes	4.27	-
b0535	fimZ	TK	fimbiral protein Z, putative transcriptional regulator of fimbrial expression (LuxR/UhpA family)	b2193	narP	TK	nitrate/nitrite response regulator (sensor NarQ)	4.27	-
b0542	renD	-	DLP12 prophage	b0114	aceE	C	pyruvate dehydrogenase (decarboxylase component)	-	0.85
b0542	renD	-	DLP12 prophage	b0115	aceF	C	dihydrolipoamide acetyltransferase	-	0.8
b0568	nfrA	R	bacteriophage N4 receptor, outer membrane protein	b0569	nfrB	-	bacteriophage N4 receptor, subunit, inner membrane protein	5.44	-
b0570	cusS	T	sensor kinase of copper sensing two-component system.	b0571	cusR	TK	response regulator in two-component regulatory system with CusS, regulation of copper resistance	7.42	-
b0570	cusS	T	sensor kinase of copper sensing two-component system.	b0694	kdpE	TK	regulator of kdp operon (transcriptional effector)	5.57	-
b0570	cusS	T	sensor kinase of copper sensing two-component system.	b0995	torR	TK	response regulator in two-component regulatory system with TorS, regulates TMAO reductase regulatory system I (torCAD)	5.57	-
b0570	cusS	T	sensor kinase of copper sensing two-component system.	b1608	rstA	TK	response regulator (activator) in two-component regulatory system with RstB (OmpR family)	5.57	-
b0570	cusS	T	sensor kinase of copper sensing two-component system.	b1969	yedW	TK	putative 2-component transcriptional regulator	5.57	-
b0570	cusS	T	sensor kinase of copper sensing two-component system.	b2079	baeR	TK	response regulator in two-component regulatory system with BaeS (OmpR family)	4.69	-
b0570	cusS	T	sensor kinase of copper sensing two-component system.	b2220	atoC	T	response regulator in two-component regulatory system with AtoS, regulates acetoacetate metabolism (EBP family)	3.81	-
b0570	cusS	T	sensor kinase of copper sensing two-component system.	b3025	ygiX	TK	putative 2-component transcriptional regulator	5.57	-
b0570	cusS	T	sensor kinase of copper sensing two-component system.	b3405	ompR	TK	osmolarity response regulator	4.69	-
b0570	cusS	T	sensor kinase of copper sensing two-component system.	b3912	cpxR	TK	response regulator in two-component regulatory system with CpxA, regulates expression of stress-related genes (OmpR family)	5.57	-
b0570	cusS	T	sensor kinase of copper sensing two-component system.	b4113	basR	TK	response regulator in two-component regulatory system with BasS (OmpR family)	5.57	-
b0570	cusS	T	sensor kinase of copper sensing two-component system.	b4398	creB	TK	catabolic regulation response regulator	5.57	-
b0570	cusS	T	sensor kinase of copper sensing two-component system.	b4401	arcA	TK	negative response regulator of genes in aerobic pathways, (sensors, ArcB and CpxA)	5.57	-
b0571	cusR	TK	response regulator in two-component regulatory system with CusS, regulation of copper resistance	b3026	ygiY	T	putative 2-component sensor protein	3.81	-
b0571	cusR	TK	response regulator in two-component regulatory system with CusS, regulation of copper resistance	b4399	creC	T	catabolite repression sensor kinase for PhoB; alternative sensor for pho regulon	4.69	-
b0572	cusC	MU	outer membrane transport protein involved in copper (silver) tolerance	b0573	ylcC	S	putative periplasmic copper-binding protein	6.54	-
b0573	ylcC	S	putative periplasmic copper-binding protein	b0574	cusB	M	outer membrane transport protein involved in copper (silver) tolerance	6.54	-
b0575	cusA	P	outer membrane copper (silver) and drug transport protein (RND family)	b2074	yegM	M	membrane protein inolved in drug resistance	4.69	-
b0575	cusA	P	outer membrane copper (silver) and drug transport protein (RND family)	b2470	acrD	V	aminoglycoside efflux pump	5.15	-
b0579	ybdF	S	hypothetical protein	b0114	aceE	C	pyruvate dehydrogenase (decarboxylase component)	-	0.84
b0579	ybdF	S	hypothetical protein	b0115	aceF	C	dihydrolipoamide acetyltransferase	-	0.82
b0579	ybdF	S	hypothetical protein	b0116	lpdA	C	dihydrolipoamide dehydrogenase	-	0.8
b0579	ybdF	S	hypothetical protein	b4058	uvrA	L	excinuclease ABC subunit A	-	0.79
b0583	entD	Q	enterochelin synthetase, component D	b0584	fepA	P	outer membrane porin, receptor for ferric enterobactin and colicins B and D	5.44	-
b0584	fepA	P	outer membrane porin, receptor for ferric enterobactin and colicins B and D	b0585	fes	P	enterochelin esterase	5.44	-
b0584	fepA	P	outer membrane porin, receptor for ferric enterobactin and colicins B and D	b1252	tonB	M	energy transducer; uptake of iron, cyanocobalimin; sensitivity to phages, colicins	6.12	-
b0585	fes	P	enterochelin esterase	b0586	entF	Q	ATP-dependent serine activating enzyme (may be part of enterobactin synthase as component F)	5.44	-
b0586	entF	Q	ATP-dependent serine activating enzyme (may be part of enterobactin synthase as component F)	b0594	entE	Q	2,3-dihydroxybenzoate-AMP ligase	5.44	-
b0586	entF	Q	ATP-dependent serine activating enzyme (may be part of enterobactin synthase as component F)	b0595	entB	Q	2,3-dihydro-2,3-dihydroxybenzoate synthetase, isochroismatase	5.44	-
b0588	fepC	PH	ATP-binding component of ferric enterobactin transport	b0589	fepG	P	ferric enterobactin transport protein	5.44	-
b0588	fepC	PH	ATP-binding component of ferric enterobactin transport	b0590	fepD	P	ferric enterobactin (enterochelin) transport	5.44	-
b0588	fepC	PH	ATP-binding component of ferric enterobactin transport	b0592	fepB	P	ferric enterobactin (enterochelin) binding protein; periplasmic component	5.44	-
b0589	fepG	P	ferric enterobactin transport protein	b0590	fepD	P	ferric enterobactin (enterochelin) transport	8.08	-
b0589	fepG	P	ferric enterobactin transport protein	b0592	fepB	P	ferric enterobactin (enterochelin) binding protein; periplasmic component	5.44	-
b0589	fepG	P	ferric enterobactin transport protein	b4288	fecD	P	KpLE2 phage-like element; citrate-dependent iron (III) transport protein (ABC superfamily, membrane)	5.57	-
b0589	fepG	P	ferric enterobactin transport protein	b4289	fecC	P	KpLE2 phage-like element; citrate-dependent iron (III) transport protein (ABC superfamily, membrane)	5.57	-
b0590	fepD	P	ferric enterobactin (enterochelin) transport	b0591	ybdA	GEP	putative transport	5.44	-
b0590	fepD	P	ferric enterobactin (enterochelin) transport	b0592	fepB	P	ferric enterobactin (enterochelin) binding protein; periplasmic component	5.44	-
b0590	fepD	P	ferric enterobactin (enterochelin) transport	b4288	fecD	P	KpLE2 phage-like element; citrate-dependent iron (III) transport protein (ABC superfamily, membrane)	4.69	-
b0592	fepB	P	ferric enterobactin (enterochelin) binding protein; periplasmic component	b0114	aceE	C	pyruvate dehydrogenase (decarboxylase component)	-	0.99
b0592	fepB	P	ferric enterobactin (enterochelin) binding protein; periplasmic component	b0116	lpdA	C	dihydrolipoamide dehydrogenase	-	0.9
b0592	fepB	P	ferric enterobactin (enterochelin) binding protein; periplasmic component	b0594	entE	Q	2,3-dihydroxybenzoate-AMP ligase	5.44	-
b0593	entC	HQ	isochorismate synthase	b0594	entE	Q	2,3-dihydroxybenzoate-AMP ligase	5.89	-
b0593	entC	HQ	isochorismate synthase	b0595	entB	Q	2,3-dihydro-2,3-dihydroxybenzoate synthetase, isochroismatase	5.44	-
b0593	entC	HQ	isochorismate synthase	b1263	trpD	EH	anthranilate phosphoribosyltransferase	5.57	-
b0593	entC	HQ	isochorismate synthase	b3360	pabA	EH	para-aminobenzoate synthase component II	5.57	-
b0594	entE	Q	2,3-dihydroxybenzoate-AMP ligase	b0595	entB	Q	2,3-dihydro-2,3-dihydroxybenzoate synthetase, isochroismatase	5.44	-
b0594	entE	Q	2,3-dihydroxybenzoate-AMP ligase	b0596	entA	IQ	2,3-dihydroxybenzoate-2,3-dehydrogenase	5.44	-
b0595	entB	Q	2,3-dihydro-2,3-dihydroxybenzoate synthetase, isochroismatase	b0596	entA	IQ	2,3-dihydroxybenzoate-2,3-dehydrogenase	5.44	-
b0598	cstA	T	carbon starvation protein	b4354	yjiY	T	carbon starvation protein	4.69	-
b0604	dsbG	O	disulfide isomerase, thiol-disulphide oxidase, periplasmic	b0605	ahpC	O	alkyl hydroperoxide reductase, C22 subunit, thioredoxin-like, detoxification of hydroperoxides	5.44	-
b0605	ahpC	O	alkyl hydroperoxide reductase, C22 subunit, thioredoxin-like, detoxification of hydroperoxides	b0606	ahpF	O	alkyl hydroperoxide reductase subunit, FAD/NAD(P)-binding, detoxification of hydroperoxides	5.44	-
b0605	ahpC	O	alkyl hydroperoxide reductase, C22 subunit, thioredoxin-like, detoxification of hydroperoxides	b3341	rpsG	J	30S ribosomal protein S7	4.13	-
b0607	ybdQ	T	conserved hypothetical protein, adenine nucleotide-binding domain	b0014	dnaK	O	molecular chaperone DnaK	-	0.91
b0607	ybdQ	T	conserved hypothetical protein, adenine nucleotide-binding domain	b0015	dnaJ	O	chaperone with DnaK; heat shock protein	-	0.95
b0607	ybdQ	T	conserved hypothetical protein, adenine nucleotide-binding domain	b0098	secA	U	translocase	-	0.73
b0607	ybdQ	T	conserved hypothetical protein, adenine nucleotide-binding domain	b0905	ycaO	S	hypothetical protein	-	0.81
b0607	ybdQ	T	conserved hypothetical protein, adenine nucleotide-binding domain	b3251	mreB	D	regulator of ftsI, penicillin binding protein 3, septation function	-	0.8
b0607	ybdQ	T	conserved hypothetical protein, adenine nucleotide-binding domain	b3339	tuf	J	elongation factor Tu	-	0.85
b0607	ybdQ	T	conserved hypothetical protein, adenine nucleotide-binding domain	b3619	rfaD	MG	ADP-L-glycero-D-mannoheptose-6-epimerase	-	0.99
b0607	ybdQ	T	conserved hypothetical protein, adenine nucleotide-binding domain	b3980	tuf	J	elongation factor Tu	-	0.82
b0607	ybdQ	T	conserved hypothetical protein, adenine nucleotide-binding domain	b3986	rplL	J	50S ribosomal protein L7/L12	-	0.85
b0607	ybdQ	T	conserved hypothetical protein, adenine nucleotide-binding domain	b4143	groEL	O	chaperonin GroEL	-	1
b0608	ybdR	E	putative dehydrogenase, NAD(P)-binding	b0014	dnaK	O	molecular chaperone DnaK	-	0.94
b0608	ybdR	E	putative dehydrogenase, NAD(P)-binding	b0114	aceE	C	pyruvate dehydrogenase (decarboxylase component)	-	0.97
b0608	ybdR	E	putative dehydrogenase, NAD(P)-binding	b0115	aceF	C	dihydrolipoamide acetyltransferase	-	0.98
b0608	ybdR	E	putative dehydrogenase, NAD(P)-binding	b0116	lpdA	C	dihydrolipoamide dehydrogenase	-	0.77
b0608	ybdR	E	putative dehydrogenase, NAD(P)-binding	b4143	groEL	O	chaperonin GroEL	-	0.78
b0613	citG	H	triphosphoribosyl-dephospho-CoA transferase	b0614	citX	HI	2'-(5-triphosphoribosyl)-3'-dephospho-CoA:apo-citrate lyase	3.81	-
b0615	citF	C	citrate lyase alpha chain	b0616	citE	G	citrate lyase beta chain (acyl lyase subunit)	5.44	-
b0615	citF	C	citrate lyase alpha chain	b0617	citD	C	citrate lyase acyl carrier protein (gamma chain)	5.44	-
b0615	citF	C	citrate lyase alpha chain	b0618	citC	C	citrate lyase synthetase (citrate (pro-3S)-lyase ligase	4.69	-
b0616	citE	G	citrate lyase beta chain (acyl lyase subunit)	b0617	citD	C	citrate lyase acyl carrier protein (gamma chain)	5.44	-
b0617	citD	C	citrate lyase acyl carrier protein (gamma chain)	b0618	citC	C	citrate lyase synthetase (citrate (pro-3S)-lyase ligase	5.44	-
b0619	citA	T	putative sensor-type protein	b0620	citB	KT	response regulator in two-component regulatory system with DpiB, regulation of citrate fermentation and of plasmid inheritance (OmpR family)	7.2	-
b0619	citA	T	putative sensor-type protein	b4124	dcuR	KT	response regulator in two-component regulatory system with DcuS, regulates anaerobic fumarate respiration	4.69	-
b0620	citB	KT	response regulator in two-component regulatory system with DpiB, regulation of citrate fermentation and of plasmid inheritance (OmpR family)	b3213	gltD	E	glutamate synthase, small subunit	-	0.88
b0620	citB	KT	response regulator in two-component regulatory system with DpiB, regulation of citrate fermentation and of plasmid inheritance (OmpR family)	b4124	dcuR	KT	response regulator in two-component regulatory system with DcuS, regulates anaerobic fumarate respiration	4.27	-
b0620	citB	KT	response regulator in two-component regulatory system with DpiB, regulation of citrate fermentation and of plasmid inheritance (OmpR family)	b4125	dcuS	T	sensor of fumarate two-component regulatory system	4.69	-
b0622	crcA	-	palmitoyl transferase for Lipid A, outer membrane integral protein	b0623	cspE	K	cold shock protein E	5.44	-
b0623	cspE	K	cold shock protein E	b0023	rpsT	J	30S ribosomal protein S20	-	0.8
b0623	cspE	K	cold shock protein E	b0169	rpsB	J	30S ribosomal protein S2	-	0.88
b0623	cspE	K	cold shock protein E	b0882	clpA	O	ATP-binding component of serine protease	-	0.73
b0623	cspE	K	cold shock protein E	b0893	serS	J	seryl-tRNA synthetase	-	0.83
b0623	cspE	K	cold shock protein E	b0911	rpsA	J	30S ribosomal protein S1	-	0.81
b0623	cspE	K	cold shock protein E	b1269	yciL	J	pseudouridine synthase (makes pseudouridine2605 in 23 S RNA)	-	0.97
b0623	cspE	K	cold shock protein E	b1552	cspI	K	Qin prophage; cold shock-like protein	-	0.97
b0623	cspE	K	cold shock protein E	b2606	rplS	J	50S ribosomal protein L19	-	0.76
b0623	cspE	K	cold shock protein E	b2609	rpsP	J	30S ribosomal protein S16	-	0.72
b0623	cspE	K	cold shock protein E	b3162	deaD	LKJ	cold-shock DeaD box ATP-dependent RNA helicase	-	0.83
b0623	cspE	K	cold shock protein E	b3164	pnp	J	polynucleotide phosphorylase, has polyadenylase activity	-	0.81
b0623	cspE	K	cold shock protein E	b3296	rpsD	J	30S ribosomal protein S4	-	0.94
b0623	cspE	K	cold shock protein E	b3303	rpsE	J	30S ribosomal protein S5	-	0.97
b0623	cspE	K	cold shock protein E	b3309	rplX	J	50S ribosomal protein L24	-	0.81
b0623	cspE	K	cold shock protein E	b3310	rplN	J	50S ribosomal protein L14	-	0.79
b0623	cspE	K	cold shock protein E	b3317	rplB	J	50S ribosomal protein L2	-	0.71
b0623	cspE	K	cold shock protein E	b3319	rplD	J	50S ribosomal protein L4	-	0.71
b0623	cspE	K	cold shock protein E	b3320	rplC	J	50S ribosomal protein L3	-	1
b0623	cspE	K	cold shock protein E	b3321	rpsJ	J	30S ribosomal protein S10	-	0.95
b0623	cspE	K	cold shock protein E	b3341	rpsG	J	30S ribosomal protein S7	-	1
b0623	cspE	K	cold shock protein E	b3701	dnaN	L	DNA polymerase III subunit beta	-	0.94
b0623	cspE	K	cold shock protein E	b3783	rho	JK	transcription termination factor Rho	-	0.94
b0623	cspE	K	cold shock protein E	b3984	rplA	J	50S ribosomal protein L1	-	0.96
b0623	cspE	K	cold shock protein E	b4000	hupA	L	DNA-binding protein HU-alpha (HU-2)	-	0.95
b0623	cspE	K	cold shock protein E	b4179	rnr	K	RNase R	-	0.89
b0623	cspE	K	cold shock protein E	b4203	rplI	J	50S ribosomal protein L9	-	0.71
b0628	lipA	H	lipoyl synthase	b0630	lipB	H	lipoyltransferase	7.2	-
b0628	lipA	H	lipoyl synthase	b4143	groEL	O	chaperonin GroEL	4.06	-
b0631	ybeD	S	hypothetical protein	b3339	tuf	J	elongation factor Tu	-	0.8
b0632	dacA	M	D-alanyl-D-alanine carboxypeptidase, fraction A; penicillin-binding protein 5	b0634	mrdB	D	rod shape-determining membrane protein; cell elongation	5.44	-
b0632	dacA	M	D-alanyl-D-alanine carboxypeptidase, fraction A; penicillin-binding protein 5	b0635	mrdA	M	cell elongation, e phase; peptidoglycan synthetase; penicillin-binding protein 2	5.44	-
b0632	dacA	M	D-alanyl-D-alanine carboxypeptidase, fraction A; penicillin-binding protein 5	b0839	dacC	M	D-alanyl-D-alanine carboxypeptidase; penicillin-binding protein 6	4.27	-
b0633	rlpA	M	a minor lipoprotein	b0641	rlpB	M	a minor lipoprotein	5.44	-
b0634	mrdB	D	rod shape-determining membrane protein; cell elongation	b0635	mrdA	M	cell elongation, e phase; peptidoglycan synthetase; penicillin-binding protein 2	7.2	-
b0634	mrdB	D	rod shape-determining membrane protein; cell elongation	b3251	mreB	D	regulator of ftsI, penicillin binding protein 3, septation function	5.44	-
b0636	ybeA	S	hypothetical protein	b0169	rpsB	J	30S ribosomal protein S2	-	0.79
b0637	ybeB	S	hypothetical protein	b0116	lpdA	C	dihydrolipoamide dehydrogenase	-	0.7
b0640	holA	L	DNA polymerase III subunit delta	b0641	rlpB	M	a minor lipoprotein	5.44	-
b0640	holA	L	DNA polymerase III subunit delta	b0659	ybeY	R	hypothetical protein	4.69	-
b0640	holA	L	DNA polymerase III subunit delta	b3701	dnaN	L	DNA polymerase III subunit beta	3.61	-
b0642	leuS	J	leucyl-tRNA synthetase	b1207	prsA	FE	ribose-phosphate pyrophosphokinase	-	0.91
b0642	leuS	J	leucyl-tRNA synthetase	b2891	prfB	J	peptide chain release factor 2	-	0.97
b0642	leuS	J	leucyl-tRNA synthetase	b3319	rplD	J	50S ribosomal protein L4	-	0.75
b0642	leuS	J	leucyl-tRNA synthetase	b3983	rplK	J	50S ribosomal protein L11	-	0.7
b0642	leuS	J	leucyl-tRNA synthetase	b4143	groEL	O	chaperonin GroEL	-	0.93
b0642	leuS	J	leucyl-tRNA synthetase	b4226	ppa	C	inorganic pyrophosphatase	-	0.96
b0650	hscC	O	chaperone protein Hsc62	b3067	rpoD	K	RNA polymerase sigma factor	4.66	-
b0650	hscC	O	chaperone protein Hsc62	b3529	yhjK	T	hypothetical protein	-	0.74
b0651	rihA	F	pyrimidine specific nucleoside hydrolase	b2162	rihB	F	pyrimidine specific nucleoside hydrolase	4.27	-
b0652	gltL	E	ATP-binding protein of glutamate/aspartate transport system	b0654	gltJ	E	glutamate/aspartate transport protein (ABC superfamily, membrane)	3.81	-
b0652	gltL	E	ATP-binding protein of glutamate/aspartate transport system	b1918	yecS	E	putative amino acid transport protein (ABC superfamily, membrane)	3.81	-
b0653	gltK	E	glutamate/aspartate transport protein (ABC superfamily, membrane)	b0654	gltJ	E	glutamate/aspartate transport protein (ABC superfamily, membrane)	4.69	-
b0653	gltK	E	glutamate/aspartate transport protein (ABC superfamily, membrane)	b0655	gltI	ET	glutamate/aspartate periplasmic binding protein	3.81	-
b0653	gltK	E	glutamate/aspartate transport protein (ABC superfamily, membrane)	b0809	glnQ	E	glutamine ABC transporter ATP-binding component	3.81	-
b0653	gltK	E	glutamate/aspartate transport protein (ABC superfamily, membrane)	b0811	glnH	ET	glutamine ABC transporter periplasmic-binding protein	5.57	-
b0653	gltK	E	glutamate/aspartate transport protein (ABC superfamily, membrane)	b0860	artJ	ET	arginine 3rd transport system periplasmic binding protein	5.57	-
b0653	gltK	E	glutamate/aspartate transport protein (ABC superfamily, membrane)	b0863	artI	ET	arginine 3rd transport system periplasmic binding protein	3.81	-
b0653	gltK	E	glutamate/aspartate transport protein (ABC superfamily, membrane)	b0864	artP	E	ATP-binding component of 3rd arginine transport system	3.81	-
b0653	gltK	E	glutamate/aspartate transport protein (ABC superfamily, membrane)	b1917	yecC	E	putative ATP-binding component of a transport system	3.81	-
b0653	gltK	E	glutamate/aspartate transport protein (ABC superfamily, membrane)	b1920	fliY	ET	cysteine transport protein (ABC superfamily, peri_bind)	3.81	-
b0653	gltK	E	glutamate/aspartate transport protein (ABC superfamily, membrane)	b2306	hisP	E	ATP-binding component of histidine transport	3.81	-
b0653	gltK	E	glutamate/aspartate transport protein (ABC superfamily, membrane)	b2309	hisJ	ET	histidine transport protein (ABC superfamily, peri_bind)	5.57	-
b0653	gltK	E	glutamate/aspartate transport protein (ABC superfamily, membrane)	b2310	argT	ET	lysine-, arginine-, ornithine-binding periplasmic protein	5.57	-
b0653	gltK	E	glutamate/aspartate transport protein (ABC superfamily, membrane)	b3269	yhdX	E	putative amino acid transport protein (ABC superfamily, membrane)	4.69	-
b0653	gltK	E	glutamate/aspartate transport protein (ABC superfamily, membrane)	b3271	yhdZ	E	putative ATP-binding component of a transport system	3.81	-
b0653	gltK	E	glutamate/aspartate transport protein (ABC superfamily, membrane)	b4106	phnC	P	ATP-binding component of phosphonate transport	3.81	-
b0654	gltJ	E	glutamate/aspartate transport protein (ABC superfamily, membrane)	b0811	glnH	ET	glutamine ABC transporter periplasmic-binding protein	4.69	-
b0654	gltJ	E	glutamate/aspartate transport protein (ABC superfamily, membrane)	b0860	artJ	ET	arginine 3rd transport system periplasmic binding protein	4.69	-
b0654	gltJ	E	glutamate/aspartate transport protein (ABC superfamily, membrane)	b3270	yhdY	E	putative amino acid transport protein (ABC superfamily, membrane)	4.69	-
b0655	gltI	ET	glutamate/aspartate periplasmic binding protein	b3269	yhdX	E	putative amino acid transport protein (ABC superfamily, membrane)	3.81	-
b0658	ybeX	P	putative integral membrane protein	b0514	glxK	G	glycerate kinase	-	0.99
b0658	ybeX	P	putative integral membrane protein	b0738	tolR	U	putative inner membrane protein, involved in the tonB-independent uptake of group A colicins	-	0.77
b0658	ybeX	P	putative integral membrane protein	b1725	yniA	G	conserved protein, protein kinase-like	-	0.72
b0658	ybeX	P	putative integral membrane protein	b3052	rfaE	M	bifunctional ADP-L-glycero-D-manno-heptose synthase: putaive kinase (N-terminal); putative sugar nucleotide transferase (C-terminal)	-	0.96
b0658	ybeX	P	putative integral membrane protein	b3279	yrdA	R	putative acyl transferase, ferripyochelin-binding	-	0.81
b0658	ybeX	P	putative integral membrane protein	b4346	mcrB	V	component of 5-methylcytosine-specific restriction enzyme McrBC	-	0.71
b0659	ybeY	R	hypothetical protein	b0660	ybeZ	T	putative ATP-binding protein in pho regulon	3.98	-
b0659	ybeY	R	hypothetical protein	b3871	bipA	T	GTP-binding elongation factor family protein	4.66	-
b0660	ybeZ	T	putative ATP-binding protein in pho regulon	b0114	aceE	C	pyruvate dehydrogenase (decarboxylase component)	-	0.8
b0660	ybeZ	T	putative ATP-binding protein in pho regulon	b0115	aceF	C	dihydrolipoamide acetyltransferase	-	0.96
b0660	ybeZ	T	putative ATP-binding protein in pho regulon	b0116	lpdA	C	dihydrolipoamide dehydrogenase	-	1
b0660	ybeZ	T	putative ATP-binding protein in pho regulon	b0169	rpsB	J	30S ribosomal protein S2	-	1
b0660	ybeZ	T	putative ATP-binding protein in pho regulon	b0911	rpsA	J	30S ribosomal protein S1	-	0.94
b0660	ybeZ	T	putative ATP-binding protein in pho regulon	b1269	yciL	J	pseudouridine synthase (makes pseudouridine2605 in 23 S RNA)	-	0.97
b0660	ybeZ	T	putative ATP-binding protein in pho regulon	b2330	yfcB	J	putative adenine-specific methylase	-	0.86
b0660	ybeZ	T	putative ATP-binding protein in pho regulon	b2581	yfiF	J	putative tRNA/rRNA methyltransferase	-	0.95
b0660	ybeZ	T	putative ATP-binding protein in pho regulon	b2585	pssA	I	phosphatidylserine synthase	-	0.81
b0660	ybeZ	T	putative ATP-binding protein in pho regulon	b2606	rplS	J	50S ribosomal protein L19	-	0.85
b0660	ybeZ	T	putative ATP-binding protein in pho regulon	b3162	deaD	LKJ	cold-shock DeaD box ATP-dependent RNA helicase	-	0.87
b0660	ybeZ	T	putative ATP-binding protein in pho regulon	b3180	yhbY	J	hypothetical protein	4.66	-
b0660	ybeZ	T	putative ATP-binding protein in pho regulon	b3231	rplM	J	50S ribosomal protein L13	-	1
b0660	ybeZ	T	putative ATP-binding protein in pho regulon	b3296	rpsD	J	30S ribosomal protein S4	-	0.98
b0660	ybeZ	T	putative ATP-binding protein in pho regulon	b3298	rpsM	J	30S ribosomal protein S13	-	0.96
b0660	ybeZ	T	putative ATP-binding protein in pho regulon	b3301	rplO	J	50S ribosomal protein L15	-	0.96
b0660	ybeZ	T	putative ATP-binding protein in pho regulon	b3303	rpsE	J	30S ribosomal protein S5	-	0.99
b0660	ybeZ	T	putative ATP-binding protein in pho regulon	b3305	rplF	J	50S ribosomal protein L6	-	0.99
b0660	ybeZ	T	putative ATP-binding protein in pho regulon	b3308	rplE	J	50S ribosomal protein L5	-	0.99
b0660	ybeZ	T	putative ATP-binding protein in pho regulon	b3309	rplX	J	50S ribosomal protein L24	-	0.96
b0660	ybeZ	T	putative ATP-binding protein in pho regulon	b3313	rplP	J	50S ribosomal protein L16	-	0.88
b0660	ybeZ	T	putative ATP-binding protein in pho regulon	b3314	rpsC	J	30S ribosomal protein S3	-	0.75
b0660	ybeZ	T	putative ATP-binding protein in pho regulon	b3315	rplV	J	50S ribosomal protein L22	-	0.99
b0660	ybeZ	T	putative ATP-binding protein in pho regulon	b3317	rplB	J	50S ribosomal protein L2	-	0.96
b0660	ybeZ	T	putative ATP-binding protein in pho regulon	b3319	rplD	J	50S ribosomal protein L4	-	0.99
b0660	ybeZ	T	putative ATP-binding protein in pho regulon	b3320	rplC	J	50S ribosomal protein L3	-	1
b0660	ybeZ	T	putative ATP-binding protein in pho regulon	b3341	rpsG	J	30S ribosomal protein S7	-	0.85
b0660	ybeZ	T	putative ATP-binding protein in pho regulon	b3619	rfaD	MG	ADP-L-glycero-D-mannoheptose-6-epimerase	-	0.77
b0660	ybeZ	T	putative ATP-binding protein in pho regulon	b3984	rplA	J	50S ribosomal protein L1	-	0.98
b0660	ybeZ	T	putative ATP-binding protein in pho regulon	b3986	rplL	J	50S ribosomal protein L7/L12	-	0.83
b0660	ybeZ	T	putative ATP-binding protein in pho regulon	b4179	rnr	K	RNase R	-	0.93
b0660	ybeZ	T	putative ATP-binding protein in pho regulon	b4203	rplI	J	50S ribosomal protein L9	-	0.99
b0661	yleA	J	involved in methylthiolation of isopentenylated A37 derivatives in tRNA	b0014	dnaK	O	molecular chaperone DnaK	-	0.76
b0661	yleA	J	involved in methylthiolation of isopentenylated A37 derivatives in tRNA	b3251	mreB	D	regulator of ftsI, penicillin binding protein 3, septation function	4.66	0.95
b0661	yleA	J	involved in methylthiolation of isopentenylated A37 derivatives in tRNA	b3339	tuf	J	elongation factor Tu	-	0.95
b0661	yleA	J	involved in methylthiolation of isopentenylated A37 derivatives in tRNA	b3725	pstB	P	ATP-binding component of high-affinity phosphate-specific transport system	-	0.9
b0661	yleA	J	involved in methylthiolation of isopentenylated A37 derivatives in tRNA	b3980	tuf	J	elongation factor Tu	-	0.71
b0661	yleA	J	involved in methylthiolation of isopentenylated A37 derivatives in tRNA	b4171	miaA	J	tRNA delta(2)-isopentenylpyrophosphate transferase	5.44	-
b0662	ubiF	HC	2-octaprenyl-3-methyl-6-methoxy-1,4-benzoquinol hydroxylase	b0674	asnB	E	asparagine synthetase B	5.44	-
b0662	ubiF	HC	2-octaprenyl-3-methyl-6-methoxy-1,4-benzoquinol hydroxylase	b0678	nagB	G	glucosamine-6-phosphate deaminase	5.44	-
b0662	ubiF	HC	2-octaprenyl-3-methyl-6-methoxy-1,4-benzoquinol hydroxylase	b2232	ubiG	H	3-demethylubiquinone-9 3-methyltransferase	4.27	-
b0662	ubiF	HC	2-octaprenyl-3-methyl-6-methoxy-1,4-benzoquinol hydroxylase	b2907	ubiH	HC	2-octaprenyl-6-methoxyphenyl hydroxylase	4.27	-
b0662	ubiF	HC	2-octaprenyl-3-methyl-6-methoxy-1,4-benzoquinol hydroxylase	b4040	ubiA	H	4-hydroxybenzoate octaprenyltransferase	4.27	-
b0674	asnB	E	asparagine synthetase B	b0677	nagA	G	N-acetylglucosamine-6-phosphate deacetylase	5.44	-
b0674	asnB	E	asparagine synthetase B	b0680	glnS	J	glutaminyl-tRNA synthetase	4.13	-
b0674	asnB	E	asparagine synthetase B	b1261	trpB	E	tryptophan synthase subunit beta	4.13	-
b0675	nagD	G	N-acetylglucosamine metabolism	b0676	nagC	KG	transcriptional repressor of genes for catabolic enzyme (NagC/XylR (ROK) family)	5.44	-
b0675	nagD	G	N-acetylglucosamine metabolism	b4143	groEL	O	chaperonin GroEL	4.06	-
b0676	nagC	KG	transcriptional repressor of genes for catabolic enzyme (NagC/XylR (ROK) family)	b0677	nagA	G	N-acetylglucosamine-6-phosphate deacetylase	5.44	-
b0676	nagC	KG	transcriptional repressor of genes for catabolic enzyme (NagC/XylR (ROK) family)	b0678	nagB	G	glucosamine-6-phosphate deaminase	5.89	-
b0677	nagA	G	N-acetylglucosamine-6-phosphate deacetylase	b0678	nagB	G	glucosamine-6-phosphate deaminase	7.06	-
b0677	nagA	G	N-acetylglucosamine-6-phosphate deacetylase	b0679	nagE	G	PTS family enzyme IIC (N-terminal); enzyme IIB (center); enzyme IIC (C-terminal), N-acetylglucosamine-specific	5.44	-
b0677	nagA	G	N-acetylglucosamine-6-phosphate deacetylase	b0680	glnS	J	glutaminyl-tRNA synthetase	5.44	-
b0678	nagB	G	glucosamine-6-phosphate deaminase	b0679	nagE	G	PTS family enzyme IIC (N-terminal); enzyme IIB (center); enzyme IIC (C-terminal), N-acetylglucosamine-specific	5.44	-
b0678	nagB	G	glucosamine-6-phosphate deaminase	b0680	glnS	J	glutaminyl-tRNA synthetase	5.44	-
b0679	nagE	G	PTS family enzyme IIC (N-terminal); enzyme IIB (center); enzyme IIC (C-terminal), N-acetylglucosamine-specific	b0680	glnS	J	glutaminyl-tRNA synthetase	5.44	-
b0679	nagE	G	PTS family enzyme IIC (N-terminal); enzyme IIB (center); enzyme IIC (C-terminal), N-acetylglucosamine-specific	b1101	ptsG	G	PTS family enzyme IIC (N-terminal); enzyme IIB (C-terminal), glucose-specific	4.27	-
b0679	nagE	G	PTS family enzyme IIC (N-terminal); enzyme IIB (center); enzyme IIC (C-terminal), N-acetylglucosamine-specific	b1621	malX	G	PTS family enzyme IIC (N-terminal); enzyme IIB (C-terminal), maltose/glucose-specific	4.27	-
b0683	fur	P	ferric uptake regulator	b0684	fldA	C	flavodoxin	5.44	-
b0683	fur	P	ferric uptake regulator	b2616	recN	L	protein used in recombination and DNA repair	5.44	-
b0684	fldA	C	flavodoxin	b0882	clpA	O	ATP-binding component of serine protease	-	0.85
b0684	fldA	C	flavodoxin	b2311	ubiX	H	3-octaprenyl-4-hydroxybenzoate carboxy-lyase	-	0.95
b0684	fldA	C	flavodoxin	b2515	ispG	I	4-hydroxy-3-methylbut-2-en-1-yl diphosphate synthase	-	0.96
b0684	fldA	C	flavodoxin	b2895	fldB	C	flavodoxin	4.27	-
b0684	fldA	C	flavodoxin	b4187	aidB	I	putative acyl coenzyme A dehydrogenase	-	0.86
b0686	ybfF	R	putative enzyme	b0115	aceF	C	dihydrolipoamide acetyltransferase	-	0.78
b0687	seqA	L	negative modulator of initiation of replication	b3019	parC	L	DNA topoisomerase IV subunit A	6.12	-
b0688	pgm	G	phosphoglucomutase	b3236	mdh	C	malate dehydrogenase	4.13	-
b0693	speF	E	ornithine decarboxylase isozyme, inducible	b3703	rpmH	J	50S ribosomal protein L34	3.61	-
b0693	speF	E	ornithine decarboxylase isozyme, inducible	b4117	adiA	E	arginine decarboxylase; inducible by acid, catabolic	4.27	-
b0693	speF	E	ornithine decarboxylase isozyme, inducible	b4131	cadA	E	lysine decarboxylase 1	4.27	-
b0694	kdpE	TK	regulator of kdp operon (transcriptional effector)	b0695	kdpD	T	sensor for high-affinity potassium transport system	9.93	-
b0694	kdpE	TK	regulator of kdp operon (transcriptional effector)	b0696	kdpC	P	potassium-transporting ATPase subunit C	5.44	-
b0694	kdpE	TK	regulator of kdp operon (transcriptional effector)	b0697	kdpB	P	potassium-transporting ATPase subunit B	5.44	-
b0694	kdpE	TK	regulator of kdp operon (transcriptional effector)	b0698	kdpA	P	potassium-transporting ATPase subunit A	5.44	-
b0694	kdpE	TK	regulator of kdp operon (transcriptional effector)	b0995	torR	TK	response regulator in two-component regulatory system with TorS, regulates TMAO reductase regulatory system I (torCAD)	4.27	-
b0694	kdpE	TK	regulator of kdp operon (transcriptional effector)	b1608	rstA	TK	response regulator (activator) in two-component regulatory system with RstB (OmpR family)	4.27	-
b0694	kdpE	TK	regulator of kdp operon (transcriptional effector)	b1968	yedV	T	putative 2-component sensor protein	4.69	-
b0694	kdpE	TK	regulator of kdp operon (transcriptional effector)	b1969	yedW	TK	putative 2-component transcriptional regulator	4.27	-
b0694	kdpE	TK	regulator of kdp operon (transcriptional effector)	b2078	baeS	T	sensor protein (for BaeR)	4.69	-
b0694	kdpE	TK	regulator of kdp operon (transcriptional effector)	b2079	baeR	TK	response regulator in two-component regulatory system with BaeS (OmpR family)	4.27	-
b0694	kdpE	TK	regulator of kdp operon (transcriptional effector)	b2193	narP	TK	nitrate/nitrite response regulator (sensor NarQ)	4.27	-
b0694	kdpE	TK	regulator of kdp operon (transcriptional effector)	b3405	ompR	TK	osmolarity response regulator	4.27	-
b0694	kdpE	TK	regulator of kdp operon (transcriptional effector)	b3912	cpxR	TK	response regulator in two-component regulatory system with CpxA, regulates expression of stress-related genes (OmpR family)	4.27	-
b0694	kdpE	TK	regulator of kdp operon (transcriptional effector)	b4399	creC	T	catabolite repression sensor kinase for PhoB; alternative sensor for pho regulon	4.69	-
b0695	kdpD	T	sensor for high-affinity potassium transport system	b0696	kdpC	P	potassium-transporting ATPase subunit C	5.44	-
b0695	kdpD	T	sensor for high-affinity potassium transport system	b0697	kdpB	P	potassium-transporting ATPase subunit B	5.44	-
b0695	kdpD	T	sensor for high-affinity potassium transport system	b0698	kdpA	P	potassium-transporting ATPase subunit A	5.44	-
b0696	kdpC	P	potassium-transporting ATPase subunit C	b0697	kdpB	P	potassium-transporting ATPase subunit B	5.44	-
b0696	kdpC	P	potassium-transporting ATPase subunit C	b0698	kdpA	P	potassium-transporting ATPase subunit A	7.2	-
b0697	kdpB	P	potassium-transporting ATPase subunit B	b0698	kdpA	P	potassium-transporting ATPase subunit A	5.44	-
b0700	rhsC	M	RhsC protein in RhsC element	b3482	rhsB	M	RhsB protein in RhsB element	4.72	-
b0700	rhsC	M	RhsC protein in RhsC element	b3593	rhsA	M	RhsA protein in RhsA element	4.72	-
b0710	ybgI	S	hypothetical protein	b0014	dnaK	O	molecular chaperone DnaK	-	1
b0710	ybgI	S	hypothetical protein	b0015	dnaJ	O	chaperone with DnaK; heat shock protein	-	1
b0710	ybgI	S	hypothetical protein	b0098	secA	U	translocase	-	0.81
b0710	ybgI	S	hypothetical protein	b0115	aceF	C	dihydrolipoamide acetyltransferase	-	0.76
b0710	ybgI	S	hypothetical protein	b0957	ompA	M	outer membrane protein 3a (II*;G;d)	-	0.76
b0710	ybgI	S	hypothetical protein	b2215	ompC	M	outer membrane pore protein 1b (Ib;c)	-	0.9
b0710	ybgI	S	hypothetical protein	b3251	mreB	D	regulator of ftsI, penicillin binding protein 3, septation function	-	0.89
b0710	ybgI	S	hypothetical protein	b3560	glyQ	J	glycyl-tRNA synthetase alpha subunit	-	0.76
b0710	ybgI	S	hypothetical protein	b3725	pstB	P	ATP-binding component of high-affinity phosphate-specific transport system	-	0.76
b0710	ybgI	S	hypothetical protein	b4043	lexA	KT	LexA repressor	-	0.96
b0711	ybgJ	E	putative carboxylase	b0713	ybgL	R	hypothetical protein	4.69	-
b0712	ybgK	E	putative carboxylase	b0485	ybaS	E	glutaminase	-	0.79
b0712	ybgK	E	putative carboxylase	b0711	ybgJ	E	putative carboxylase	-	0.95
b0712	ybgK	E	putative carboxylase	b0713	ybgL	R	hypothetical protein	4.69	-
b0712	ybgK	E	putative carboxylase	b1539	ydfG	R	putative oxidoreductase	-	1
b0714	nei	L	endonuclease VIII	b0116	lpdA	C	dihydrolipoamide dehydrogenase	-	0.78
b0714	nei	L	endonuclease VIII	b0440	hupB	EL	DNA-binding protein HU-beta, NS1 (HU-1)	-	0.7
b0714	nei	L	endonuclease VIII	b3349	slyD	O	FKBP-type peptidyl prolyl cis-trans isomerase (rotamase)	-	0.7
b0717	ybgP	NU	putative chaperone	b0718	ybgQ	NU	putative outer membrane protein	4.69	-
b0717	ybgP	NU	putative chaperone	b0940	ycbS	NU	putative outer membrane usher protein	4.69	-
b0717	ybgP	NU	putative chaperone	b2109	yehB	NU	putative outer membrane protein	4.69	-
b0717	ybgP	NU	putative chaperone	b3046	yqiG	NU	putative outer membrane usher protein	4.69	-
b0717	ybgP	NU	putative chaperone	b3144	yraJ	NU	putative outer membrane protein	4.69	-
b0717	ybgP	NU	putative chaperone	b3216	yhcD	NU	putative outer membrane protein	4.69	-
b0717	ybgP	NU	putative chaperone	b4317	fimD	NU	outer membrane protein; export and assembly of type 1 fimbriae, interrupted	4.69	-
b0718	ybgQ	NU	putative outer membrane protein	b2110	yehC	NU	putative chaperone	4.69	-
b0718	ybgQ	NU	putative outer membrane protein	b2336	yfcS	NU	putative chaperone	4.69	-
b0718	ybgQ	NU	putative outer membrane protein	b3047	yqiH	NU	putative periplasmic chaperone	4.69	-
b0718	ybgQ	NU	putative outer membrane protein	b4316	fimC	NU	periplasmic chaperone, required for type 1 fimbriae	4.69	-
b0720	gltA	C	citrate synthase	b0724	sdhB	C	succinate dehydrogenase catalytic subunit	5.44	-
b0720	gltA	C	citrate synthase	b0726	sucA	C	2-oxoglutarate decarboxylase, component of the 2-oxoglutarate dehydrogenase complex, thiamin-binding	5.44	-
b0720	gltA	C	citrate synthase	b0727	sucB	C	dihydrolipoamide acetyltransferase	7.06	-
b0720	gltA	C	citrate synthase	b0729	sucD	C	succinyl-CoA synthetase alpha subunit	4.55	-
b0720	gltA	C	citrate synthase	b1136	icdA	C	isocitrate dehydrogenase	7.06	-
b0720	gltA	C	citrate synthase	b2779	eno	G	phosphopyruvate hydratase	4.13	-
b0720	gltA	C	citrate synthase	b2926	pgk	G	phosphoglycerate kinase	4.13	-
b0720	gltA	C	citrate synthase	b3236	mdh	C	malate dehydrogenase	4.13	-
b0721	sdhC	C	succinate dehydrogenase cytochrome b556 large membrane subunit	b0722	sdhD	C	succinate dehydrogenase cytochrome b556 small membrane subunit	9.05	-
b0721	sdhC	C	succinate dehydrogenase cytochrome b556 large membrane subunit	b0723	sdhA	C	succinate dehydrogenase catalytic subunit	5.44	-
b0721	sdhC	C	succinate dehydrogenase cytochrome b556 large membrane subunit	b0724	sdhB	C	succinate dehydrogenase catalytic subunit	9.05	-
b0721	sdhC	C	succinate dehydrogenase cytochrome b556 large membrane subunit	b0726	sucA	C	2-oxoglutarate decarboxylase, component of the 2-oxoglutarate dehydrogenase complex, thiamin-binding	5.44	-
b0722	sdhD	C	succinate dehydrogenase cytochrome b556 small membrane subunit	b0723	sdhA	C	succinate dehydrogenase catalytic subunit	5.44	-
b0722	sdhD	C	succinate dehydrogenase cytochrome b556 small membrane subunit	b0724	sdhB	C	succinate dehydrogenase catalytic subunit	9.05	-
b0723	sdhA	C	succinate dehydrogenase catalytic subunit	b0724	sdhB	C	succinate dehydrogenase catalytic subunit	11.55	-
b0723	sdhA	C	succinate dehydrogenase catalytic subunit	b4153	frdB	C	succinate dehydrogenase	3.81	-
b0724	sdhB	C	succinate dehydrogenase catalytic subunit	b0726	sucA	C	2-oxoglutarate decarboxylase, component of the 2-oxoglutarate dehydrogenase complex, thiamin-binding	5.44	-
b0724	sdhB	C	succinate dehydrogenase catalytic subunit	b0727	sucB	C	dihydrolipoamide acetyltransferase	5.44	-
b0724	sdhB	C	succinate dehydrogenase catalytic subunit	b0728	sucC	C	succinyl-CoA synthetase subunit beta	4.69	-
b0724	sdhB	C	succinate dehydrogenase catalytic subunit	b0729	sucD	C	succinyl-CoA synthetase alpha subunit	4.69	-
b0726	sucA	C	2-oxoglutarate decarboxylase, component of the 2-oxoglutarate dehydrogenase complex, thiamin-binding	b0116	lpdA	C	dihydrolipoamide dehydrogenase	-	1
b0726	sucA	C	2-oxoglutarate decarboxylase, component of the 2-oxoglutarate dehydrogenase complex, thiamin-binding	b0628	lipA	H	lipoyl synthase	-	0.83
b0726	sucA	C	2-oxoglutarate decarboxylase, component of the 2-oxoglutarate dehydrogenase complex, thiamin-binding	b0727	sucB	C	dihydrolipoamide acetyltransferase	8.11	1
b0726	sucA	C	2-oxoglutarate decarboxylase, component of the 2-oxoglutarate dehydrogenase complex, thiamin-binding	b0728	sucC	C	succinyl-CoA synthetase subunit beta	7.06	-
b0726	sucA	C	2-oxoglutarate decarboxylase, component of the 2-oxoglutarate dehydrogenase complex, thiamin-binding	b0729	sucD	C	succinyl-CoA synthetase alpha subunit	7.06	-
b0726	sucA	C	2-oxoglutarate decarboxylase, component of the 2-oxoglutarate dehydrogenase complex, thiamin-binding	b3320	rplC	J	50S ribosomal protein L3	-	0.85
b0727	sucB	C	dihydrolipoamide acetyltransferase	b0728	sucC	C	succinyl-CoA synthetase subunit beta	7.51	-
b0727	sucB	C	dihydrolipoamide acetyltransferase	b0729	sucD	C	succinyl-CoA synthetase alpha subunit	7.06	-
b0727	sucB	C	dihydrolipoamide acetyltransferase	b0739	tolA	M	cell envelope integrity inner membrane protein TolA	5.44	-
b0727	sucB	C	dihydrolipoamide acetyltransferase	b3236	mdh	C	malate dehydrogenase	4.13	-
b0728	sucC	C	succinyl-CoA synthetase subunit beta	b0729	sucD	C	succinyl-CoA synthetase alpha subunit	12.88	-
b0729	sucD	C	succinyl-CoA synthetase alpha subunit	b3236	mdh	C	malate dehydrogenase	4.13	-
b0729	sucD	C	succinyl-CoA synthetase alpha subunit	b3734	atpA	C	ATP synthase subunit A	4.13	-
b0731	hrsA	GT	PTS family enzyme IIA (N-terminal); enzyme IIBC (C-terminal), induction of ompC	b1723	pfkB	G	6-phosphofructokinase II	4.69	-
b0731	hrsA	GT	PTS family enzyme IIA (N-terminal); enzyme IIBC (C-terminal), induction of ompC	b2168	fruK	G	1-phosphofructokinase	4.69	-
b0733	cydA	C	cytochrome d terminal oxidase, polypeptide subunit I	b0734	cydB	C	cytochrome d terminal oxidase polypeptide subunit II	7.2	-
b0733	cydA	C	cytochrome d terminal oxidase, polypeptide subunit I	b0886	cydC	CO	ATP-binding component of cytochrome-related transport	5.44	-
b0733	cydA	C	cytochrome d terminal oxidase, polypeptide subunit I	b0887	cydD	CO	ATP-binding component of cytochrome-related transport, Zn sensitive	5.44	-
b0733	cydA	C	cytochrome d terminal oxidase, polypeptide subunit I	b0978	appC	C	cytochrome oxidase bd-II, subunit I	4.27	-
b0733	cydA	C	cytochrome d terminal oxidase, polypeptide subunit I	b0979	appB	C	cytochrome oxidase bd-II, subunit II	7.2	-
b0734	cydB	C	cytochrome d terminal oxidase polypeptide subunit II	b0886	cydC	CO	ATP-binding component of cytochrome-related transport	5.44	-
b0734	cydB	C	cytochrome d terminal oxidase polypeptide subunit II	b0887	cydD	CO	ATP-binding component of cytochrome-related transport, Zn sensitive	5.44	-
b0734	cydB	C	cytochrome d terminal oxidase polypeptide subunit II	b0978	appC	C	cytochrome oxidase bd-II, subunit I	7.2	-
b0734	cydB	C	cytochrome d terminal oxidase polypeptide subunit II	b0979	appB	C	cytochrome oxidase bd-II, subunit II	4.27	-
b0736	ybgC	R	hypothetical protein	b0737	tolQ	U	inner membrane protein required for outer membrane integrity, uptake of group A colicins and phage DNA	4.69	-
b0736	ybgC	R	hypothetical protein	b0741	pal	M	peptidoglycan-associated lipoprotein	4.69	-
b0736	ybgC	R	hypothetical protein	b3006	exbB	U	uptake of enterobactin; tonB-dependent uptake of B colicins	4.69	-
b0736	ybgC	R	hypothetical protein	b3296	rpsD	J	30S ribosomal protein S4	-	0.91
b0736	ybgC	R	hypothetical protein	b3320	rplC	J	50S ribosomal protein L3	-	0.82
b0737	tolQ	U	inner membrane protein required for outer membrane integrity, uptake of group A colicins and phage DNA	b0738	tolR	U	putative inner membrane protein, involved in the tonB-independent uptake of group A colicins	9.05	-
b0737	tolQ	U	inner membrane protein required for outer membrane integrity, uptake of group A colicins and phage DNA	b0739	tolA	M	cell envelope integrity inner membrane protein TolA	9.05	-
b0737	tolQ	U	inner membrane protein required for outer membrane integrity, uptake of group A colicins and phage DNA	b0740	tolB	U	translocation protein TolB precursor	7.2	-
b0737	tolQ	U	inner membrane protein required for outer membrane integrity, uptake of group A colicins and phage DNA	b0741	pal	M	peptidoglycan-associated lipoprotein	7.2	-
b0737	tolQ	U	inner membrane protein required for outer membrane integrity, uptake of group A colicins and phage DNA	b3005	exbD	U	uptake of enterobactin; tonB-dependent uptake of B colicins	7.2	-
b0737	tolQ	U	inner membrane protein required for outer membrane integrity, uptake of group A colicins and phage DNA	b3006	exbB	U	uptake of enterobactin; tonB-dependent uptake of B colicins	4.27	-
b0737	tolQ	U	inner membrane protein required for outer membrane integrity, uptake of group A colicins and phage DNA	b3035	tolC	MU	outer membrane channel precursor protein	4.27	-
b0738	tolR	U	putative inner membrane protein, involved in the tonB-independent uptake of group A colicins	b0739	tolA	M	cell envelope integrity inner membrane protein TolA	9.05	-
b0738	tolR	U	putative inner membrane protein, involved in the tonB-independent uptake of group A colicins	b0740	tolB	U	translocation protein TolB precursor	5.44	-
b0739	tolA	M	cell envelope integrity inner membrane protein TolA	b0740	tolB	U	translocation protein TolB precursor	9.05	-
b0739	tolA	M	cell envelope integrity inner membrane protein TolA	b0741	pal	M	peptidoglycan-associated lipoprotein	5.44	-
b0739	tolA	M	cell envelope integrity inner membrane protein TolA	b0742	ybgF	S	putative periplasmic protein	6.54	-
b0739	tolA	M	cell envelope integrity inner membrane protein TolA	b0929	ompF	M	outer membrane pore protein 1a (Ia;b;F)	6.12	-
b0740	tolB	U	translocation protein TolB precursor	b0741	pal	M	peptidoglycan-associated lipoprotein	10.81	-
b0740	tolB	U	translocation protein TolB precursor	b0929	ompF	M	outer membrane pore protein 1a (Ia;b;F)	6.12	-
b0740	tolB	U	translocation protein TolB precursor	b0957	ompA	M	outer membrane protein 3a (II*;G;d)	3.61	-
b0740	tolB	U	translocation protein TolB precursor	b1677	lpp	M	murein lipoprotein	6.12	-
b0740	tolB	U	translocation protein TolB precursor	b1863	ruvC	L	Holliday junction resolvase	4.69	-
b0740	tolB	U	translocation protein TolB precursor	b2215	ompC	M	outer membrane pore protein 1b (Ib;c)	3.61	-
b0740	tolB	U	translocation protein TolB precursor	b3006	exbB	U	uptake of enterobactin; tonB-dependent uptake of B colicins	7.2	-
b0740	tolB	U	translocation protein TolB precursor	b3751	rbsB	G	D-ribose periplasmic binding protein	-	0.96
b0740	tolB	U	translocation protein TolB precursor	b4036	lamB	G	maltoporin precursor	3.61	-
b0741	pal	M	peptidoglycan-associated lipoprotein	b0957	ompA	M	outer membrane protein 3a (II*;G;d)	3.61	-
b0741	pal	M	peptidoglycan-associated lipoprotein	b1863	ruvC	L	Holliday junction resolvase	4.69	-
b0741	pal	M	peptidoglycan-associated lipoprotein	b3006	exbB	U	uptake of enterobactin; tonB-dependent uptake of B colicins	4.69	-
b0750	nadA	H	quinolinate synthetase	b2574	nadB	H	L-aspartate oxidase	9.05	-
b0754	aroG	E	3-deoxy-7-phosphoheptulonate synthase	b1704	aroH	E	3-deoxy-7-phosphoheptulonate synthase	4.27	-
b0754	aroG	E	3-deoxy-7-phosphoheptulonate synthase	b2601	aroF	E	3-deoxy-7-phosphoheptulonate synthase	4.27	-
b0754	aroG	E	3-deoxy-7-phosphoheptulonate synthase	b3008	metC	E	cystathionine beta-lyase	4.13	-
b0754	aroG	E	3-deoxy-7-phosphoheptulonate synthase	b4143	groEL	O	chaperonin GroEL	3.61	-
b0756	galM	G	galactose-1-epimerase (mutarotase)	b0757	galK	G	galactokinase	5.44	-
b0757	galK	G	galactokinase	b0758	galT	C	galactose-1-phosphate uridylyltransferase	5.44	-
b0757	galK	G	galactokinase	b0759	galE	M	UDP-galactose 4-epimerase	5.44	-
b0758	galT	C	galactose-1-phosphate uridylyltransferase	b0759	galE	M	UDP-galactose 4-epimerase	5.44	-
b0760	modF	P	ATP-binding component of molybdate transport system	b0761	modE	R	molybdate uptake regulatory protein	5.44	-
b0760	modF	P	ATP-binding component of molybdate transport system	b3485	yhhJ	V	putative transporter	3.81	-
b0761	modE	R	molybdate uptake regulatory protein	b0763	modA	P	molybdate transport protein (ABC superfamily, peri_bind)	5.44	-
b0761	modE	R	molybdate uptake regulatory protein	b0764	modB	P	molybdate transport permease protein	5.44	-
b0761	modE	R	molybdate uptake regulatory protein	b0765	modC	P	ATP-binding component of molybdate transport	5.44	-
b0763	modA	P	molybdate transport protein (ABC superfamily, peri_bind)	b0764	modB	P	molybdate transport permease protein	5.44	-
b0763	modA	P	molybdate transport protein (ABC superfamily, peri_bind)	b0765	modC	P	ATP-binding component of molybdate transport	5.44	-
b0763	modA	P	molybdate transport protein (ABC superfamily, peri_bind)	b0783	moaC	H	molybdenum cofactor biosynthesis protein C	5.44	-
b0764	modB	P	molybdate transport permease protein	b0765	modC	P	ATP-binding component of molybdate transport	6.32	-
b0764	modB	P	molybdate transport permease protein	b0783	moaC	H	molybdenum cofactor biosynthesis protein C	5.44	-
b0764	modB	P	molybdate transport permease protein	b2422	cysA	P	ATP-binding component of sulfate permease A protein; chromate resistance	3.81	-
b0764	modB	P	molybdate transport permease protein	b2423	cysW	-	sulfate transport system permease W protein	4.69	-
b0765	modC	P	ATP-binding component of molybdate transport	b2423	cysW	-	sulfate transport system permease W protein	3.81	-
b0774	bioA	H	adenosylmethionine--8-amino-7-oxononanoate transaminase	b0775	bioB	H	biotin synthesis, sulfur insertion?	6.32	-
b0774	bioA	H	adenosylmethionine--8-amino-7-oxononanoate transaminase	b0776	bioF	H	8-amino-7-oxononanoate synthase	5.44	-
b0774	bioA	H	adenosylmethionine--8-amino-7-oxononanoate transaminase	b0777	bioC	Q	biotin biosynthesis; reaction prior to pimeloyl CoA	5.44	-
b0774	bioA	H	adenosylmethionine--8-amino-7-oxononanoate transaminase	b1593	bioD	H	dithiobiotin synthetase	5.44	-
b0775	bioB	H	biotin synthesis, sulfur insertion?	b0776	bioF	H	8-amino-7-oxononanoate synthase	5.44	-
b0775	bioB	H	biotin synthesis, sulfur insertion?	b0777	bioC	Q	biotin biosynthesis; reaction prior to pimeloyl CoA	5.44	-
b0775	bioB	H	biotin synthesis, sulfur insertion?	b1593	bioD	H	dithiobiotin synthetase	5.44	-
b0776	bioF	H	8-amino-7-oxononanoate synthase	b0777	bioC	Q	biotin biosynthesis; reaction prior to pimeloyl CoA	5.44	-
b0776	bioF	H	8-amino-7-oxononanoate synthase	b1593	bioD	H	dithiobiotin synthetase	5.44	-
b0776	bioF	H	8-amino-7-oxononanoate synthase	b4143	groEL	O	chaperonin GroEL	4.06	-
b0777	bioC	Q	biotin biosynthesis; reaction prior to pimeloyl CoA	b1593	bioD	H	dithiobiotin synthetase	5.44	-
b0779	uvrB	L	excinuclease ABC subunit B	b0115	aceF	C	dihydrolipoamide acetyltransferase	-	0.98
b0779	uvrB	L	excinuclease ABC subunit B	b0116	lpdA	C	dihydrolipoamide dehydrogenase	-	0.98
b0779	uvrB	L	excinuclease ABC subunit B	b1913	uvrC	L	excinuclease ABC subunit C	9.51	-
b0779	uvrB	L	excinuclease ABC subunit B	b2699	recA	L	recombinase A	4.27	-
b0779	uvrB	L	excinuclease ABC subunit B	b3702	dnaA	L	chromosomal replication initiation protein	4.27	-
b0779	uvrB	L	excinuclease ABC subunit B	b3813	uvrD	L	DNA-dependent ATPase I and helicase II	7.88	-
b0779	uvrB	L	excinuclease ABC subunit B	b3998	nfi	L	endonuclease V (deoxyinosine 3'endoduclease)	-	0.78
b0779	uvrB	L	excinuclease ABC subunit B	b4058	uvrA	L	excinuclease ABC subunit A	12.44	-
b0780	ybhK	S	putative phosphatase/sulfatase	b0114	aceE	C	pyruvate dehydrogenase (decarboxylase component)	-	0.96
b0780	ybhK	S	putative phosphatase/sulfatase	b0116	lpdA	C	dihydrolipoamide dehydrogenase	-	0.82
b0780	ybhK	S	putative phosphatase/sulfatase	b0169	rpsB	J	30S ribosomal protein S2	-	0.75
b0781	moaA	H	molybdenum cofactor biosynthesis protein A	b0783	moaC	H	molybdenum cofactor biosynthesis protein C	8.08	-
b0781	moaA	H	molybdenum cofactor biosynthesis protein A	b0784	moaD	H	molybdopterin biosynthesis	5.44	-
b0781	moaA	H	molybdenum cofactor biosynthesis protein A	b0785	moaE	H	molybdopterin converting factor, subunit 2	5.89	-
b0781	moaA	H	molybdenum cofactor biosynthesis protein A	b0827	moeA	H	molybdopterin biosynthesis	7.2	-
b0781	moaA	H	molybdenum cofactor biosynthesis protein A	b0894	dmsA	C	anaerobic dimethyl sulfoxide (DMSO) reductase, subunit A	4.27	-
b0781	moaA	H	molybdenum cofactor biosynthesis protein A	b4143	groEL	O	chaperonin GroEL	-	0.95
b0782	moaB	H	molybdopterin biosynthesis protein B	b0783	moaC	H	molybdenum cofactor biosynthesis protein C	4.26	-
b0782	moaB	H	molybdopterin biosynthesis protein B	b0785	moaE	H	molybdopterin converting factor, subunit 2	3.81	-
b0783	moaC	H	molybdenum cofactor biosynthesis protein C	b0784	moaD	H	molybdopterin biosynthesis	5.89	-
b0783	moaC	H	molybdenum cofactor biosynthesis protein C	b0785	moaE	H	molybdopterin converting factor, subunit 2	7.2	-
b0783	moaC	H	molybdenum cofactor biosynthesis protein C	b0827	moeA	H	molybdopterin biosynthesis	7.2	-
b0783	moaC	H	molybdenum cofactor biosynthesis protein C	b3315	rplV	J	50S ribosomal protein L22	-	0.77
b0783	moaC	H	molybdenum cofactor biosynthesis protein C	b3637	rpmB	J	50S ribosomal protein L28	-	0.7
b0784	moaD	H	molybdopterin biosynthesis	b0826	moeB	H	molybdopterin biosynthesis protein MoeB	7.17	-
b0785	moaE	H	molybdopterin converting factor, subunit 2	b0784	moaD	H	molybdopterin biosynthesis	-	1
b0789	ybhO	I	cardiolipin (CL) synthase 2	b1249	cls	I	cardiolipin synthetase	4.27	-
b0792	ybhR	V	putative transport protein (ABC superfamily, membrane)	b0793	ybhS	V	putative transport protein (ABC superfamily, membrane)	4.69	-
b0793	ybhS	V	putative transport protein (ABC superfamily, membrane)	b3485	yhhJ	V	putative transporter	4.69	-
b0794	ybhF	V	putative ATP-binding component of a transport system	b0114	aceE	C	pyruvate dehydrogenase (decarboxylase component)	-	0.95
b0794	ybhF	V	putative ATP-binding component of a transport system	b3485	yhhJ	V	putative transporter	3.81	-
b0794	ybhF	V	putative ATP-binding component of a transport system	b3708	tnaA	E	tryptophan deaminase, PLP-dependent	-	0.72
b0800	ybiB	E	hypothetical protein	b0014	dnaK	O	molecular chaperone DnaK	-	0.88
b0800	ybiB	E	hypothetical protein	b0015	dnaJ	O	chaperone with DnaK; heat shock protein	-	0.7
b0800	ybiB	E	hypothetical protein	b0710	ybgI	S	hypothetical protein	-	0.89
b0801	ybiC	C	putative dehydrogenase	b0014	dnaK	O	molecular chaperone DnaK	-	0.99
b0801	ybiC	C	putative dehydrogenase	b0365	tauA	P	taurine transport protein (ABC superfamily, peri_bind)	-	0.71
b0801	ybiC	C	putative dehydrogenase	b1137	ymfD	Q	e14 prophage; putative methyltransferase	-	0.71
b0809	glnQ	E	glutamine ABC transporter ATP-binding component	b0810	glnP	E	glutamine ABC transporter permease component	5.44	-
b0809	glnQ	E	glutamine ABC transporter ATP-binding component	b0811	glnH	ET	glutamine ABC transporter periplasmic-binding protein	5.44	-
b0810	glnP	E	glutamine ABC transporter permease component	b0811	glnH	ET	glutamine ABC transporter periplasmic-binding protein	5.44	-
b0810	glnP	E	glutamine ABC transporter permease component	b0860	artJ	ET	arginine 3rd transport system periplasmic binding protein	4.69	-
b0810	glnP	E	glutamine ABC transporter permease component	b0863	artI	ET	arginine 3rd transport system periplasmic binding protein	5.57	-
b0810	glnP	E	glutamine ABC transporter permease component	b0864	artP	E	ATP-binding component of 3rd arginine transport system	3.81	-
b0810	glnP	E	glutamine ABC transporter permease component	b1920	fliY	ET	cysteine transport protein (ABC superfamily, peri_bind)	5.57	-
b0810	glnP	E	glutamine ABC transporter permease component	b2306	hisP	E	ATP-binding component of histidine transport	3.81	-
b0810	glnP	E	glutamine ABC transporter permease component	b2309	hisJ	ET	histidine transport protein (ABC superfamily, peri_bind)	5.57	-
b0810	glnP	E	glutamine ABC transporter permease component	b2310	argT	ET	lysine-, arginine-, ornithine-binding periplasmic protein	5.57	-
b0810	glnP	E	glutamine ABC transporter permease component	b3271	yhdZ	E	putative ATP-binding component of a transport system	3.81	-
b0810	glnP	E	glutamine ABC transporter permease component	b4106	phnC	P	ATP-binding component of phosphonate transport	3.81	-
b0811	glnH	ET	glutamine ABC transporter periplasmic-binding protein	b0861	artM	E	arginine 3rd transport system permease protein	3.81	-
b0811	glnH	ET	glutamine ABC transporter periplasmic-binding protein	b0862	artQ	E	arginine 3rd transport system permease protein	3.81	-
b0811	glnH	ET	glutamine ABC transporter periplasmic-binding protein	b1918	yecS	E	putative amino acid transport protein (ABC superfamily, membrane)	5.57	-
b0811	glnH	ET	glutamine ABC transporter periplasmic-binding protein	b2307	hisM	E	histidine and lysine/arginine/ornithine transport protein (ABC superfamily, membrane)	4.69	-
b0811	glnH	ET	glutamine ABC transporter periplasmic-binding protein	b2308	hisQ	E	histidine and lysine/arginine/ornithine transport system (ABC superfamily, membrane)	3.81	-
b0811	glnH	ET	glutamine ABC transporter periplasmic-binding protein	b3269	yhdX	E	putative amino acid transport protein (ABC superfamily, membrane)	3.81	-
b0811	glnH	ET	glutamine ABC transporter periplasmic-binding protein	b3270	yhdY	E	putative amino acid transport protein (ABC superfamily, membrane)	5.57	-
b0812	dps	P	DNA protection during starvation conditions	b0436	tig	O	trigger factor	-	0.95
b0812	dps	P	DNA protection during starvation conditions	b0911	rpsA	J	30S ribosomal protein S1	-	0.7
b0812	dps	P	DNA protection during starvation conditions	b3162	deaD	LKJ	cold-shock DeaD box ATP-dependent RNA helicase	-	0.76
b0812	dps	P	DNA protection during starvation conditions	b3303	rpsE	J	30S ribosomal protein S5	-	0.77
b0812	dps	P	DNA protection during starvation conditions	b3306	rpsH	J	30S ribosomal protein S8	-	0.78
b0812	dps	P	DNA protection during starvation conditions	b3619	rfaD	MG	ADP-L-glycero-D-mannoheptose-6-epimerase	-	0.99
b0812	dps	P	DNA protection during starvation conditions	b3701	dnaN	L	DNA polymerase III subunit beta	-	0.94
b0812	dps	P	DNA protection during starvation conditions	b4200	rpsF	J	30S ribosomal protein S6	-	0.88
b0823	ybiW	C	putative formate acetyltransferase 3	b0114	aceE	C	pyruvate dehydrogenase (decarboxylase component)	-	0.85
b0823	ybiW	C	putative formate acetyltransferase 3	b0116	lpdA	C	dihydrolipoamide dehydrogenase	-	0.76
b0823	ybiW	C	putative formate acetyltransferase 3	b0902	pflA	O	pyruvate formate lyase activating enzyme 1	4.69	-
b0823	ybiW	C	putative formate acetyltransferase 3	b3952	pflC	O	probable pyruvate formate lyase activating enzyme 2	4.69	-
b0823	ybiW	C	putative formate acetyltransferase 3	b4379	yjjW	O	putative activating enzyme	4.69	-
b0825	fsa	G	fructose-6-phosphate aldolase	b3946	talC	G	fructose-6-phosphate aldolase	4.27	-
b0826	moeB	H	molybdopterin biosynthesis protein MoeB	b0827	moeA	H	molybdopterin biosynthesis	5.44	-
b0827	moeA	H	molybdopterin biosynthesis	b1224	narG	C	nitrate reductase 1, alpha subunit	6.12	-
b0827	moeA	H	molybdopterin biosynthesis	b3856	mobB	H	molybdopterin-guanine dinucleotide biosynthesis protein B	4.49	-
b0827	moeA	H	molybdopterin biosynthesis	b3857	mobA	H	molybdopterin-guanine dinucleotide biosynthesis protein A	9.05	-
b0827	moeA	H	molybdopterin biosynthesis	b3916	pfkA	G	6-phosphofructokinase	-	0.93
b0829	yliA	R	putative ATP-binding component of a transport system	b0832	yliD	EP	putative dipeptide transport protein (ABC superfamily, membrane)	3.81	-
b0829	yliA	R	putative ATP-binding component of a transport system	b1246	oppD	EP	oligopeptide transporter ATP-binding component	3.81	-
b0829	yliA	R	putative ATP-binding component of a transport system	b1247	oppF	E	homolog of Salmonella ATP-binding protein of oligopeptide ABC transport system	3.81	-
b0829	yliA	R	putative ATP-binding component of a transport system	b1290	sapF	V	peptide transport protein (ABC superfamily, atp_bind)	3.81	-
b0829	yliA	R	putative ATP-binding component of a transport system	b1291	sapD	V	peptide transport protein (ABC superfamily, atp_bind)	3.81	-
b0829	yliA	R	putative ATP-binding component of a transport system	b1483	yddO	EP	putative ABC transport system ATP-binding protein	3.81	-
b0829	yliA	R	putative ATP-binding component of a transport system	b1484	yddP	EP	putative ABC transport system ATP-binding protein	3.81	-
b0829	yliA	R	putative ATP-binding component of a transport system	b1485	yddQ	EP	putative ABC transport system permease protein	3.81	-
b0829	yliA	R	putative ATP-binding component of a transport system	b3479	nikD	EP	ATP-binding protein of nickel transport system	3.81	-
b0829	yliA	R	putative ATP-binding component of a transport system	b3480	nikE	EP	ATP-binding protein of nickel transport system	3.81	-
b0829	yliA	R	putative ATP-binding component of a transport system	b3540	dppF	E	dipeptide transport protein (ABC superfamily, atp_bind)	3.81	-
b0829	yliA	R	putative ATP-binding component of a transport system	b3541	dppD	EP	dipeptide transport protein (ABC superfamily, atp_bind)	3.81	-
b0829	yliA	R	putative ATP-binding component of a transport system	b3542	dppC	EP	dipeptide transport protein 2 (ABC superfamily, membrane)	3.81	-
b0829	yliA	R	putative ATP-binding component of a transport system	b4097	phnK	P	ATP-binding component of phosphonate transport	3.81	-
b0830	yliB	E	putative dipeptide transport protein (ABC superfamily, peri_bind)	b0831	yliC	EP	putative dipeptide transport protein (ABC superfamily, membrane)	4.69	-
b0830	yliB	E	putative dipeptide transport protein (ABC superfamily, peri_bind)	b0832	yliD	EP	putative dipeptide transport protein (ABC superfamily, membrane)	4.69	-
b0830	yliB	E	putative dipeptide transport protein (ABC superfamily, peri_bind)	b1244	oppB	EP	oligopeptide permease ABC transporter membrane component	4.69	-
b0830	yliB	E	putative dipeptide transport protein (ABC superfamily, peri_bind)	b1485	yddQ	EP	putative ABC transport system permease protein	4.69	-
b0830	yliB	E	putative dipeptide transport protein (ABC superfamily, peri_bind)	b1486	yddR	EP	putative ABC transport system permease protein	4.69	-
b0830	yliB	E	putative dipeptide transport protein (ABC superfamily, peri_bind)	b2179	yejE	R	putative oligopeptide transport protein (ABC superfamily, membrane)	4.69	-
b0830	yliB	E	putative dipeptide transport protein (ABC superfamily, peri_bind)	b3477	nikB	EP	nickel transport protein (ABC superfamily, membrane)	4.69	-
b0830	yliB	E	putative dipeptide transport protein (ABC superfamily, peri_bind)	b3478	nikC	EP	nickel transport proein (ABC superfamily, membrane)	4.69	-
b0830	yliB	E	putative dipeptide transport protein (ABC superfamily, peri_bind)	b3542	dppC	EP	dipeptide transport protein 2 (ABC superfamily, membrane)	4.69	-
b0830	yliB	E	putative dipeptide transport protein (ABC superfamily, peri_bind)	b3543	dppB	EP	dipeptide transport protein 1 (ABC superfamily, membrane)	4.69	-
b0831	yliC	EP	putative dipeptide transport protein (ABC superfamily, membrane)	b0832	yliD	EP	putative dipeptide transport protein (ABC superfamily, membrane)	5.57	-
b0831	yliC	EP	putative dipeptide transport protein (ABC superfamily, membrane)	b1245	oppC	EP	homolog of Salmonella oligopeptide transport permease protein	4.69	-
b0831	yliC	EP	putative dipeptide transport protein (ABC superfamily, membrane)	b1485	yddQ	EP	putative ABC transport system permease protein	4.69	-
b0831	yliC	EP	putative dipeptide transport protein (ABC superfamily, membrane)	b2179	yejE	R	putative oligopeptide transport protein (ABC superfamily, membrane)	4.69	-
b0831	yliC	EP	putative dipeptide transport protein (ABC superfamily, membrane)	b3478	nikC	EP	nickel transport proein (ABC superfamily, membrane)	4.69	-
b0831	yliC	EP	putative dipeptide transport protein (ABC superfamily, membrane)	b3542	dppC	EP	dipeptide transport protein 2 (ABC superfamily, membrane)	4.69	-
b0832	yliD	EP	putative dipeptide transport protein (ABC superfamily, membrane)	b1243	oppA	E	oligopeptide transport protein (ABC superfamily, peri_bind)	4.69	-
b0832	yliD	EP	putative dipeptide transport protein (ABC superfamily, membrane)	b1244	oppB	EP	oligopeptide permease ABC transporter membrane component	4.69	-
b0832	yliD	EP	putative dipeptide transport protein (ABC superfamily, membrane)	b1293	sapB	V	homolog of Salmonella peptide transport permease protein	4.69	-
b0832	yliD	EP	putative dipeptide transport protein (ABC superfamily, membrane)	b1329	mppA	E	periplasmic murein tripeptide (L-Ala-gamma-D-Glut-m-DAP) permease	4.69	-
b0832	yliD	EP	putative dipeptide transport protein (ABC superfamily, membrane)	b1486	yddR	EP	putative ABC transport system permease protein	4.69	-
b0832	yliD	EP	putative dipeptide transport protein (ABC superfamily, membrane)	b2178	yejB	R	putative oligopeptide transport protein (ABC superfamily, membrane)	4.69	-
b0832	yliD	EP	putative dipeptide transport protein (ABC superfamily, membrane)	b3020	ygiS	E	putative oligipeptide transport protein (ABC superfamily, peri_bind)	4.69	-
b0832	yliD	EP	putative dipeptide transport protein (ABC superfamily, membrane)	b3476	nikA	E	nickel transport protein (ABC superfamily, peri_bind)	4.69	-
b0832	yliD	EP	putative dipeptide transport protein (ABC superfamily, membrane)	b3477	nikB	EP	nickel transport protein (ABC superfamily, membrane)	4.69	-
b0832	yliD	EP	putative dipeptide transport protein (ABC superfamily, membrane)	b3543	dppB	EP	dipeptide transport protein 1 (ABC superfamily, membrane)	4.69	-
b0832	yliD	EP	putative dipeptide transport protein (ABC superfamily, membrane)	b3544	dppA	E	dipeptide transport protein	4.69	-
b0842	cmr	GEP	multidrug/chloramphenicol efflux transport protein (MFS family)	b3710	yidY	GEP	drug/chloramphenicol transport protein (MFS family)	4.27	-
b0850	ybjC	-	hypothetical protein	b0851	nfsA	C	oxygen insensitive NADPH nitroreductase (nitrofuran reductase I activity B)	5.44	-
b0854	potF	E	periplasmic putrescine-binding protein; permease protein	b0856	potH	E	putrescine transport protein (ABC superfamily, membrane)	4.69	-
b0854	potF	E	periplasmic putrescine-binding protein; permease protein	b0857	potI	E	putrescine transport protein (ABC superfamily, membrane)	4.69	-
b0854	potF	E	periplasmic putrescine-binding protein; permease protein	b1124	potC	E	spermidine/putrescine ABC transporter membrane component	4.69	-
b0854	potF	E	periplasmic putrescine-binding protein; permease protein	b1125	potB	E	spermidine/putrescine ABC transporter membrane component	4.69	-
b0854	potF	E	periplasmic putrescine-binding protein; permease protein	b1442	ydcU	E	putative ABC transporter permease protein	4.69	-
b0855	potG	E	ATP-binding component of putrescine transport system	b2423	cysW	-	sulfate transport system permease W protein	3.81	-
b0856	potH	E	putrescine transport protein (ABC superfamily, membrane)	b0857	potI	E	putrescine transport protein (ABC superfamily, membrane)	7.2	-
b0856	potH	E	putrescine transport protein (ABC superfamily, membrane)	b1123	potD	E	spermidine/putrescine ABC transporter periplasmic substrate-binding component	4.69	-
b0856	potH	E	putrescine transport protein (ABC superfamily, membrane)	b1124	potC	E	spermidine/putrescine ABC transporter membrane component	7.2	-
b0856	potH	E	putrescine transport protein (ABC superfamily, membrane)	b1125	potB	E	spermidine/putrescine ABC transporter membrane component	4.27	-
b0857	potI	E	putrescine transport protein (ABC superfamily, membrane)	b1123	potD	E	spermidine/putrescine ABC transporter periplasmic substrate-binding component	4.69	-
b0857	potI	E	putrescine transport protein (ABC superfamily, membrane)	b1124	potC	E	spermidine/putrescine ABC transporter membrane component	4.27	-
b0857	potI	E	putrescine transport protein (ABC superfamily, membrane)	b1125	potB	E	spermidine/putrescine ABC transporter membrane component	8.08	-
b0857	potI	E	putrescine transport protein (ABC superfamily, membrane)	b1442	ydcU	E	putative ABC transporter permease protein	5.57	-
b0860	artJ	ET	arginine 3rd transport system periplasmic binding protein	b0861	artM	E	arginine 3rd transport system permease protein	5.57	-
b0860	artJ	ET	arginine 3rd transport system periplasmic binding protein	b0862	artQ	E	arginine 3rd transport system permease protein	5.57	-
b0860	artJ	ET	arginine 3rd transport system periplasmic binding protein	b0863	artI	ET	arginine 3rd transport system periplasmic binding protein	5.57	-
b0860	artJ	ET	arginine 3rd transport system periplasmic binding protein	b1918	yecS	E	putative amino acid transport protein (ABC superfamily, membrane)	5.57	-
b0860	artJ	ET	arginine 3rd transport system periplasmic binding protein	b2307	hisM	E	histidine and lysine/arginine/ornithine transport protein (ABC superfamily, membrane)	4.69	-
b0860	artJ	ET	arginine 3rd transport system periplasmic binding protein	b2308	hisQ	E	histidine and lysine/arginine/ornithine transport system (ABC superfamily, membrane)	5.57	-
b0860	artJ	ET	arginine 3rd transport system periplasmic binding protein	b2309	hisJ	ET	histidine transport protein (ABC superfamily, peri_bind)	5.15	-
b0860	artJ	ET	arginine 3rd transport system periplasmic binding protein	b2310	argT	ET	lysine-, arginine-, ornithine-binding periplasmic protein	5.15	-
b0860	artJ	ET	arginine 3rd transport system periplasmic binding protein	b3270	yhdY	E	putative amino acid transport protein (ABC superfamily, membrane)	5.57	-
b0861	artM	E	arginine 3rd transport system permease protein	b0862	artQ	E	arginine 3rd transport system permease protein	7.2	-
b0861	artM	E	arginine 3rd transport system permease protein	b0863	artI	ET	arginine 3rd transport system periplasmic binding protein	5.57	-
b0861	artM	E	arginine 3rd transport system permease protein	b0864	artP	E	ATP-binding component of 3rd arginine transport system	6.32	-
b0861	artM	E	arginine 3rd transport system permease protein	b1920	fliY	ET	cysteine transport protein (ABC superfamily, peri_bind)	5.57	-
b0861	artM	E	arginine 3rd transport system permease protein	b2308	hisQ	E	histidine and lysine/arginine/ornithine transport system (ABC superfamily, membrane)	4.69	-
b0861	artM	E	arginine 3rd transport system permease protein	b2309	hisJ	ET	histidine transport protein (ABC superfamily, peri_bind)	5.57	-
b0861	artM	E	arginine 3rd transport system permease protein	b2310	argT	ET	lysine-, arginine-, ornithine-binding periplasmic protein	4.69	-
b0862	artQ	E	arginine 3rd transport system permease protein	b0863	artI	ET	arginine 3rd transport system periplasmic binding protein	5.57	-
b0862	artQ	E	arginine 3rd transport system permease protein	b0864	artP	E	ATP-binding component of 3rd arginine transport system	5.44	-
b0862	artQ	E	arginine 3rd transport system permease protein	b1920	fliY	ET	cysteine transport protein (ABC superfamily, peri_bind)	5.57	-
b0862	artQ	E	arginine 3rd transport system permease protein	b2307	hisM	E	histidine and lysine/arginine/ornithine transport protein (ABC superfamily, membrane)	4.69	-
b0862	artQ	E	arginine 3rd transport system permease protein	b2309	hisJ	ET	histidine transport protein (ABC superfamily, peri_bind)	5.57	-
b0862	artQ	E	arginine 3rd transport system permease protein	b2310	argT	ET	lysine-, arginine-, ornithine-binding periplasmic protein	5.57	-
b0863	artI	ET	arginine 3rd transport system periplasmic binding protein	b1918	yecS	E	putative amino acid transport protein (ABC superfamily, membrane)	4.69	-
b0863	artI	ET	arginine 3rd transport system periplasmic binding protein	b2307	hisM	E	histidine and lysine/arginine/ornithine transport protein (ABC superfamily, membrane)	4.69	-
b0863	artI	ET	arginine 3rd transport system periplasmic binding protein	b2308	hisQ	E	histidine and lysine/arginine/ornithine transport system (ABC superfamily, membrane)	4.69	-
b0863	artI	ET	arginine 3rd transport system periplasmic binding protein	b3270	yhdY	E	putative amino acid transport protein (ABC superfamily, membrane)	4.69	-
b0864	artP	E	ATP-binding component of 3rd arginine transport system	b1274	topA	L	DNA topoisomerase I	-	0.73
b0866	ybjQ	S	hypothetical protein	b3619	rfaD	MG	ADP-L-glycero-D-mannoheptose-6-epimerase	-	0.95
b0871	poxB	EH	pyruvate dehydrogenase	b3671	ilvB	EH	acetolactate synthase large subunit	4.27	-
b0874	ybjE	S	putative surface protein	b0875	aqpZ	G	aquaporin Z	5.44	-
b0874	ybjE	S	putative surface protein	b0876	ybjD	L	conserved protein, nucleotide triphosphate hydrolase domain	5.44	-
b0877	ybjX	S	putative enzyme	b0015	dnaJ	O	chaperone with DnaK; heat shock protein	-	0.77
b0877	ybjX	S	putative enzyme	b0116	lpdA	C	dihydrolipoamide dehydrogenase	-	0.81
b0877	ybjX	S	putative enzyme	b0169	rpsB	J	30S ribosomal protein S2	-	0.89
b0877	ybjX	S	putative enzyme	b0911	rpsA	J	30S ribosomal protein S1	-	0.95
b0877	ybjX	S	putative enzyme	b1269	yciL	J	pseudouridine synthase (makes pseudouridine2605 in 23 S RNA)	4.66	0.73
b0877	ybjX	S	putative enzyme	b2576	srmB	LKJ	ATP-dependent RNA helicase	-	0.92
b0877	ybjX	S	putative enzyme	b2581	yfiF	J	putative tRNA/rRNA methyltransferase	-	0.82
b0877	ybjX	S	putative enzyme	b3186	rplU	J	50S ribosomal protein L21	-	0.94
b0877	ybjX	S	putative enzyme	b3231	rplM	J	50S ribosomal protein L13	-	0.99
b0877	ybjX	S	putative enzyme	b3296	rpsD	J	30S ribosomal protein S4	-	0.98
b0877	ybjX	S	putative enzyme	b3298	rpsM	J	30S ribosomal protein S13	-	0.76
b0877	ybjX	S	putative enzyme	b3301	rplO	J	50S ribosomal protein L15	-	0.94
b0877	ybjX	S	putative enzyme	b3303	rpsE	J	30S ribosomal protein S5	-	0.85
b0877	ybjX	S	putative enzyme	b3305	rplF	J	50S ribosomal protein L6	-	0.97
b0877	ybjX	S	putative enzyme	b3308	rplE	J	50S ribosomal protein L5	-	0.97
b0877	ybjX	S	putative enzyme	b3309	rplX	J	50S ribosomal protein L24	-	0.82
b0877	ybjX	S	putative enzyme	b3312	rpmC	J	50S ribosomal protein L29	-	0.77
b0877	ybjX	S	putative enzyme	b3314	rpsC	J	30S ribosomal protein S3	-	0.99
b0877	ybjX	S	putative enzyme	b3315	rplV	J	50S ribosomal protein L22	-	0.8
b0877	ybjX	S	putative enzyme	b3317	rplB	J	50S ribosomal protein L2	-	1
b0877	ybjX	S	putative enzyme	b3319	rplD	J	50S ribosomal protein L4	-	0.97
b0877	ybjX	S	putative enzyme	b3320	rplC	J	50S ribosomal protein L3	-	1
b0877	ybjX	S	putative enzyme	b3339	tuf	J	elongation factor Tu	-	0.89
b0877	ybjX	S	putative enzyme	b3341	rpsG	J	30S ribosomal protein S7	-	0.99
b0877	ybjX	S	putative enzyme	b3980	tuf	J	elongation factor Tu	-	0.77
b0877	ybjX	S	putative enzyme	b3984	rplA	J	50S ribosomal protein L1	-	0.99
b0877	ybjX	S	putative enzyme	b3986	rplL	J	50S ribosomal protein L7/L12	-	0.91
b0877	ybjX	S	putative enzyme	b4000	hupA	L	DNA-binding protein HU-alpha (HU-2)	-	0.76
b0877	ybjX	S	putative enzyme	b4179	rnr	K	RNase R	-	1
b0877	ybjX	S	putative enzyme	b4203	rplI	J	50S ribosomal protein L9	-	0.76
b0878	macA	M	accessory protein to ABC-type macrolide transport protein MacB	b0879	macB	V	macrolide transport protein (ABC superfamily, atp_bind (N-terminal), membrane (C-terminal))	5.44	-
b0878	macA	M	accessory protein to ABC-type macrolide transport protein MacB	b3732	atpD	C	ATP synthase subunit B	-	0.8
b0879	macB	V	macrolide transport protein (ABC superfamily, atp_bind (N-terminal), membrane (C-terminal))	b1116	ycfU	M	transport protein of outer membrane lipoproteins (ABC superfamily, membrane)	3.81	-
b0879	macB	V	macrolide transport protein (ABC superfamily, atp_bind (N-terminal), membrane (C-terminal))	b1118	ycfW	M	putative kinase	3.81	-
b0880	cspD	K	DNA replication inhibitor, nucleic acid-binding domain	b0023	rpsT	J	30S ribosomal protein S20	-	0.93
b0880	cspD	K	DNA replication inhibitor, nucleic acid-binding domain	b0114	aceE	C	pyruvate dehydrogenase (decarboxylase component)	-	0.74
b0880	cspD	K	DNA replication inhibitor, nucleic acid-binding domain	b0169	rpsB	J	30S ribosomal protein S2	-	0.96
b0880	cspD	K	DNA replication inhibitor, nucleic acid-binding domain	b0179	lpxD	M	UDP-3-O-[3-hydroxymyristoyl] glucosamine N-acyltransferase	-	0.7
b0880	cspD	K	DNA replication inhibitor, nucleic acid-binding domain	b0381	ddl	M	D-alanylalanine synthetase	-	0.77
b0880	cspD	K	DNA replication inhibitor, nucleic acid-binding domain	b0623	cspE	K	cold shock protein E	-	0.94
b0880	cspD	K	DNA replication inhibitor, nucleic acid-binding domain	b0911	rpsA	J	30S ribosomal protein S1	-	0.81
b0880	cspD	K	DNA replication inhibitor, nucleic acid-binding domain	b0948	ycbY	L	putative methyltransferase	-	0.75
b0880	cspD	K	DNA replication inhibitor, nucleic acid-binding domain	b1086	rluC	J	23S rRNA pseudouridylate synthase	-	0.83
b0880	cspD	K	DNA replication inhibitor, nucleic acid-binding domain	b1269	yciL	J	pseudouridine synthase (makes pseudouridine2605 in 23 S RNA)	-	0.93
b0880	cspD	K	DNA replication inhibitor, nucleic acid-binding domain	b1557	cspB	K	Qin prophage; cold shock protein	4.27	-
b0880	cspD	K	DNA replication inhibitor, nucleic acid-binding domain	b1823	cspC	K	cold shock protein	5.32	1
b0880	cspD	K	DNA replication inhibitor, nucleic acid-binding domain	b2581	yfiF	J	putative tRNA/rRNA methyltransferase	-	0.87
b0880	cspD	K	DNA replication inhibitor, nucleic acid-binding domain	b3162	deaD	LKJ	cold-shock DeaD box ATP-dependent RNA helicase	-	0.82
b0880	cspD	K	DNA replication inhibitor, nucleic acid-binding domain	b3231	rplM	J	50S ribosomal protein L13	-	0.88
b0880	cspD	K	DNA replication inhibitor, nucleic acid-binding domain	b3296	rpsD	J	30S ribosomal protein S4	-	0.97
b0880	cspD	K	DNA replication inhibitor, nucleic acid-binding domain	b3298	rpsM	J	30S ribosomal protein S13	-	0.82
b0880	cspD	K	DNA replication inhibitor, nucleic acid-binding domain	b3303	rpsE	J	30S ribosomal protein S5	-	0.96
b0880	cspD	K	DNA replication inhibitor, nucleic acid-binding domain	b3307	rpsN	J	30S ribosomal protein S14	-	0.85
b0880	cspD	K	DNA replication inhibitor, nucleic acid-binding domain	b3309	rplX	J	50S ribosomal protein L24	-	0.89
b0880	cspD	K	DNA replication inhibitor, nucleic acid-binding domain	b3314	rpsC	J	30S ribosomal protein S3	-	0.79
b0880	cspD	K	DNA replication inhibitor, nucleic acid-binding domain	b3317	rplB	J	50S ribosomal protein L2	-	0.86
b0880	cspD	K	DNA replication inhibitor, nucleic acid-binding domain	b3320	rplC	J	50S ribosomal protein L3	-	0.96
b0880	cspD	K	DNA replication inhibitor, nucleic acid-binding domain	b3321	rpsJ	J	30S ribosomal protein S10	-	0.92
b0880	cspD	K	DNA replication inhibitor, nucleic acid-binding domain	b3341	rpsG	J	30S ribosomal protein S7	-	0.97
b0880	cspD	K	DNA replication inhibitor, nucleic acid-binding domain	b3556	cspA	K	cold shock protein 7.4, transcriptional activator of hns	4.27	-
b0880	cspD	K	DNA replication inhibitor, nucleic acid-binding domain	b3783	rho	JK	transcription termination factor Rho	-	0.94
b0880	cspD	K	DNA replication inhibitor, nucleic acid-binding domain	b3984	rplA	J	50S ribosomal protein L1	-	0.95
b0880	cspD	K	DNA replication inhibitor, nucleic acid-binding domain	b4000	hupA	L	DNA-binding protein HU-alpha (HU-2)	-	0.78
b0880	cspD	K	DNA replication inhibitor, nucleic acid-binding domain	b4179	rnr	K	RNase R	-	0.86
b0881	clpS	S	ATP-dependent Clp protease adaptor protein ClpS	b0882	clpA	O	ATP-binding component of serine protease	7.59	-
b0881	clpS	S	ATP-dependent Clp protease adaptor protein ClpS	b0885	aat	O	leucyl/phenylalanyl-tRNA--protein transferase	4.69	-
b0882	clpA	O	ATP-binding component of serine protease	b0014	dnaK	O	molecular chaperone DnaK	-	0.85
b0882	clpA	O	ATP-binding component of serine protease	b0169	rpsB	J	30S ribosomal protein S2	-	1
b0882	clpA	O	ATP-binding component of serine protease	b0885	aat	O	leucyl/phenylalanyl-tRNA--protein transferase	5.44	-
b0882	clpA	O	ATP-binding component of serine protease	b0911	rpsA	J	30S ribosomal protein S1	-	0.88
b0882	clpA	O	ATP-binding component of serine protease	b2592	clpB	O	ATP-dependent protease, Hsp 100, part of multi-chaperone system with DnaK, DnaJ, and GrpE	4.27	-
b0882	clpA	O	ATP-binding component of serine protease	b3054	ygiF	S	hypothetical protein	-	0.71
b0882	clpA	O	ATP-binding component of serine protease	b3180	yhbY	J	hypothetical protein	-	0.7
b0882	clpA	O	ATP-binding component of serine protease	b3304	rplR	J	50S ribosomal protein L18	-	0.77
b0882	clpA	O	ATP-binding component of serine protease	b3339	tuf	J	elongation factor Tu	-	0.94
b0882	clpA	O	ATP-binding component of serine protease	b3650	spoT	TK	(p)ppGpp synthetase II; also guanosine-3',5'-bis pyrophosphate 3'-pyrophosphohydrolase	-	1
b0882	clpA	O	ATP-binding component of serine protease	b3783	rho	JK	transcription termination factor Rho	-	1
b0882	clpA	O	ATP-binding component of serine protease	b3980	tuf	J	elongation factor Tu	-	0.96
b0882	clpA	O	ATP-binding component of serine protease	b3987	rpoB	K	DNA-directed RNA polymerase beta subunit	-	0.95
b0882	clpA	O	ATP-binding component of serine protease	b3988	rpoC	K	DNA-directed RNA polymerase beta' subunit	-	0.97
b0882	clpA	O	ATP-binding component of serine protease	b4200	rpsF	J	30S ribosomal protein S6	-	0.83
b0884	infA	J	translation initiation factor IF-1	b0169	rpsB	J	30S ribosomal protein S2	-	0.95
b0884	infA	J	translation initiation factor IF-1	b2942	metK	H	S-adenosylmethionine synthetase	-	0.94
b0884	infA	J	translation initiation factor IF-1	b3168	infB	J	translation initiation factor IF-2	6.12	-
b0884	infA	J	translation initiation factor IF-1	b3176	glmM	G	phosphoglucosamine mutase	-	0.95
b0884	infA	J	translation initiation factor IF-1	b3294	rplQ	J	50S ribosomal protein L17	5.14	-
b0884	infA	J	translation initiation factor IF-1	b3295	rpoA	K	DNA-directed RNA polymerase alpha subunit	5.44	-
b0884	infA	J	translation initiation factor IF-1	b3298	rpsM	J	30S ribosomal protein S13	4.69	-
b0884	infA	J	translation initiation factor IF-1	b3300	prlA	U	preprotein translocase SecY	4.69	-
b0884	infA	J	translation initiation factor IF-1	b3342	rpsL	J	30S ribosomal protein S12	3.61	-
b0884	infA	J	translation initiation factor IF-1	b4202	rpsR	J	30S ribosomal protein S18	3.61	-
b0886	cydC	CO	ATP-binding component of cytochrome-related transport	b0114	aceE	C	pyruvate dehydrogenase (decarboxylase component)	-	0.92
b0886	cydC	CO	ATP-binding component of cytochrome-related transport	b0115	aceF	C	dihydrolipoamide acetyltransferase	-	0.92
b0886	cydC	CO	ATP-binding component of cytochrome-related transport	b0888	trxB	O	thioredoxin reductase	5.44	-
b0887	cydD	CO	ATP-binding component of cytochrome-related transport, Zn sensitive	b0114	aceE	C	pyruvate dehydrogenase (decarboxylase component)	-	0.9
b0887	cydD	CO	ATP-binding component of cytochrome-related transport, Zn sensitive	b0115	aceF	C	dihydrolipoamide acetyltransferase	-	0.91
b0887	cydD	CO	ATP-binding component of cytochrome-related transport, Zn sensitive	b0886	cydC	CO	ATP-binding component of cytochrome-related transport	-	0.94
b0887	cydD	CO	ATP-binding component of cytochrome-related transport, Zn sensitive	b0888	trxB	O	thioredoxin reductase	5.44	-
b0888	trxB	O	thioredoxin reductase	b0889	lrp	K	regulator for leucine (or lrp) regulon and high-affinity branched-chain amino acid transport system	5.89	-
b0888	trxB	O	thioredoxin reductase	b2480	bcp	O	bacterioferritin comigratory protein	4.13	-
b0888	trxB	O	thioredoxin reductase	b3781	trxA	OC	thioredoxin	6.12	-
b0890	ftsK	D	cell division protein	b0114	aceE	C	pyruvate dehydrogenase (decarboxylase component)	-	0.75
b0890	ftsK	D	cell division protein	b3019	parC	L	DNA topoisomerase IV subunit A	3.61	-
b0890	ftsK	D	cell division protein	b3030	parE	L	DNA topoisomerase IV subunit B	4.66	-
b0891	lolA	M	outer-membrane lipoprotein carrier protein precursor	b3321	rpsJ	J	30S ribosomal protein S10	4.66	-
b0891	lolA	M	outer-membrane lipoprotein carrier protein precursor	b3986	rplL	J	50S ribosomal protein L7/L12	-	0.88
b0894	dmsA	C	anaerobic dimethyl sulfoxide (DMSO) reductase, subunit A	b0896	dmsC	R	anaerobic dimethyl sulfoxide (DMSO) reductase, subunit C	5.44	-
b0894	dmsA	C	anaerobic dimethyl sulfoxide (DMSO) reductase, subunit A	b1587	ynfE	C	putative dimethyl sulfoxide reductase, major subunit	5.15	-
b0894	dmsA	C	anaerobic dimethyl sulfoxide (DMSO) reductase, subunit A	b1588	ynfF	C	putative dimethyl sulfoxide reductase, major subunit	5.15	-
b0895	dmsB	C	anaerobic dimethyl sulfoxide (DMSO) reductase, subunit B	b0114	aceE	C	pyruvate dehydrogenase (decarboxylase component)	-	0.84
b0895	dmsB	C	anaerobic dimethyl sulfoxide (DMSO) reductase, subunit B	b0894	dmsA	C	anaerobic dimethyl sulfoxide (DMSO) reductase, subunit A	-	1
b0895	dmsB	C	anaerobic dimethyl sulfoxide (DMSO) reductase, subunit B	b0896	dmsC	R	anaerobic dimethyl sulfoxide (DMSO) reductase, subunit C	5.44	-
b0895	dmsB	C	anaerobic dimethyl sulfoxide (DMSO) reductase, subunit B	b1587	ynfE	C	putative dimethyl sulfoxide reductase, major subunit	7.2	-
b0895	dmsB	C	anaerobic dimethyl sulfoxide (DMSO) reductase, subunit B	b1588	ynfF	C	putative dimethyl sulfoxide reductase, major subunit	5.44	-
b0895	dmsB	C	anaerobic dimethyl sulfoxide (DMSO) reductase, subunit B	b1589	ynfG	C	putative dimethyl sulfoxide reductase, Fe-S subunit	4.27	-
b0895	dmsB	C	anaerobic dimethyl sulfoxide (DMSO) reductase, subunit B	b4143	groEL	O	chaperonin GroEL	-	1
b0896	dmsC	R	anaerobic dimethyl sulfoxide (DMSO) reductase, subunit C	b1589	ynfG	C	putative dimethyl sulfoxide reductase, Fe-S subunit	5.44	-
b0901	ycaK	R	putative electron transfer flavoprotein-NAD/FAD/quinone oxidoreductase	b0114	aceE	C	pyruvate dehydrogenase (decarboxylase component)	-	0.85
b0902	pflA	O	pyruvate formate lyase activating enzyme 1	b0903	pflB	C	formate acetyltransferase 1	7.2	-
b0902	pflA	O	pyruvate formate lyase activating enzyme 1	b2579	yfiD	R	putative formate acetyltransferase	4.69	-
b0902	pflA	O	pyruvate formate lyase activating enzyme 1	b3114	tdcE	C	probable formate acetyltransferase 3	4.69	-
b0902	pflA	O	pyruvate formate lyase activating enzyme 1	b3951	pflD	C	formate acetyltransferase 2	7.2	-
b0902	pflA	O	pyruvate formate lyase activating enzyme 1	b3952	pflC	O	probable pyruvate formate lyase activating enzyme 2	4.27	-
b0903	pflB	C	formate acetyltransferase 1	b1854	pykA	G	pyruvate kinase	-	0.71
b0903	pflB	C	formate acetyltransferase 1	b3064	ygjD	O	putative O-sialoglycoprotein endopeptidase	-	0.92
b0903	pflB	C	formate acetyltransferase 1	b3951	pflD	C	formate acetyltransferase 2	4.27	-
b0903	pflB	C	formate acetyltransferase 1	b3952	pflC	O	probable pyruvate formate lyase activating enzyme 2	7.2	-
b0903	pflB	C	formate acetyltransferase 1	b4379	yjjW	O	putative activating enzyme	4.69	-
b0905	ycaO	S	hypothetical protein	b2585	pssA	I	phosphatidylserine synthase	-	0.87
b0905	ycaO	S	hypothetical protein	b3301	rplO	J	50S ribosomal protein L15	-	0.71
b0905	ycaO	S	hypothetical protein	b3312	rpmC	J	50S ribosomal protein L29	-	0.72
b0907	serC	HE	phosphoserine aminotransferase	b0014	dnaK	O	molecular chaperone DnaK	-	0.94
b0907	serC	HE	phosphoserine aminotransferase	b0908	aroA	E	3-phosphoshikimate 1-carboxyvinyltransferase	5.44	-
b0907	serC	HE	phosphoserine aminotransferase	b0910	cmk	F	cytidylate kinase	5.44	-
b0907	serC	HE	phosphoserine aminotransferase	b0911	rpsA	J	30S ribosomal protein S1	5.44	-
b0907	serC	HE	phosphoserine aminotransferase	b0928	aspC	E	aspartate aminotransferase	4.13	-
b0907	serC	HE	phosphoserine aminotransferase	b1062	pyrC	F	dihydroorotase	4.13	-
b0907	serC	HE	phosphoserine aminotransferase	b1638	pdxH	H	pyridoxamine 5'-phosphate oxidase	4.13	-
b0907	serC	HE	phosphoserine aminotransferase	b2913	serA	HE	D-3-phosphoglycerate dehydrogenase	4.13	-
b0908	aroA	E	3-phosphoshikimate 1-carboxyvinyltransferase	b2329	aroC	E	chorismate synthase	7.2	-
b0908	aroA	E	3-phosphoshikimate 1-carboxyvinyltransferase	b2599	pheA	E	bifunctional: chorismate mutase P (N-terminal); prephenate dehydratase (C-terminal)	5.44	-
b0908	aroA	E	3-phosphoshikimate 1-carboxyvinyltransferase	b3389	aroB	E	3-dehydroquinate synthase	5.44	-
b0910	cmk	F	cytidylate kinase	b0911	rpsA	J	30S ribosomal protein S1	5.44	-
b0911	rpsA	J	30S ribosomal protein S1	b0912	himD	L	integration host factor beta subunit	5.44	-
b0911	rpsA	J	30S ribosomal protein S1	b0918	kdsB	M	3-deoxy-manno-octulosonate cytidylyltransferase	3.98	-
b0911	rpsA	J	30S ribosomal protein S1	b3168	infB	J	translation initiation factor IF-2	4.14	-
b0911	rpsA	J	30S ribosomal protein S1	b3189	murA	M	UDP-N-acetylglucosamine 1-carboxyvinyltransferase	4.27	-
b0911	rpsA	J	30S ribosomal protein S1	b3300	prlA	U	preprotein translocase SecY	4.27	-
b0911	rpsA	J	30S ribosomal protein S1	b3321	rpsJ	J	30S ribosomal protein S10	3.61	-
b0911	rpsA	J	30S ribosomal protein S1	b4202	rpsR	J	30S ribosomal protein S18	3.61	-
b0912	himD	L	integration host factor beta subunit	b0528	ybcJ	S	unknown CDS	-	0.7
b0912	himD	L	integration host factor beta subunit	b2606	rplS	J	50S ribosomal protein L19	-	0.73
b0912	himD	L	integration host factor beta subunit	b3231	rplM	J	50S ribosomal protein L13	-	0.82
b0912	himD	L	integration host factor beta subunit	b3315	rplV	J	50S ribosomal protein L22	-	0.75
b0912	himD	L	integration host factor beta subunit	b3317	rplB	J	50S ribosomal protein L2	-	0.88
b0912	himD	L	integration host factor beta subunit	b3318	rplW	J	50S ribosomal protein L23	-	0.76
b0912	himD	L	integration host factor beta subunit	b3319	rplD	J	50S ribosomal protein L4	-	0.9
b0912	himD	L	integration host factor beta subunit	b3320	rplC	J	50S ribosomal protein L3	-	0.99
b0912	himD	L	integration host factor beta subunit	b3341	rpsG	J	30S ribosomal protein S7	-	0.75
b0912	himD	L	integration host factor beta subunit	b4000	hupA	L	DNA-binding protein HU-alpha (HU-2)	-	0.76
b0912	himD	L	integration host factor beta subunit	b4200	rpsF	J	30S ribosomal protein S6	-	0.76
b0914	msbA	V	ATP-binding transport protein; multicopy suppressor of htrB	b0915	lpxK	M	tetraacyldisaccharide 4'-kinase	5.44	-
b0914	msbA	V	ATP-binding transport protein; multicopy suppressor of htrB	b0918	kdsB	M	3-deoxy-manno-octulosonate cytidylyltransferase	5.44	-
b0915	lpxK	M	tetraacyldisaccharide 4'-kinase	b0917	ycaR	S	unknown CDS	3.81	-
b0915	lpxK	M	tetraacyldisaccharide 4'-kinase	b0918	kdsB	M	3-deoxy-manno-octulosonate cytidylyltransferase	4.69	-
b0918	kdsB	M	3-deoxy-manno-octulosonate cytidylyltransferase	b3339	tuf	J	elongation factor Tu	-	0.7
b0918	kdsB	M	3-deoxy-manno-octulosonate cytidylyltransferase	b3986	rplL	J	50S ribosomal protein L7/L12	-	0.76
b0918	kdsB	M	3-deoxy-manno-octulosonate cytidylyltransferase	b4124	dcuR	KT	response regulator in two-component regulatory system with DcuS, regulates anaerobic fumarate respiration	4.66	-
b0919	ycbJ	-	hypothetical protein	b0903	pflB	C	formate acetyltransferase 1	-	0.75
b0921	smtA	Q	S-adenosylmethionine-dependent methyltransferase	b0922	mukF	D	condesin subunit F	5.44	-
b0921	smtA	Q	S-adenosylmethionine-dependent methyltransferase	b0923	mukE	D	condesin subunit E	5.44	-
b0921	smtA	Q	S-adenosylmethionine-dependent methyltransferase	b0924	mukB	D	condesin subunit B	5.44	-
b0923	mukE	D	condesin subunit E	b0922	mukF	D	condesin subunit F	-	1
b0923	mukE	D	condesin subunit E	b0924	mukB	D	condesin subunit B	11.86	1
b0924	mukB	D	condesin subunit B	b0169	rpsB	J	30S ribosomal protein S2	-	0.97
b0924	mukB	D	condesin subunit B	b0922	mukF	D	condesin subunit F	-	0.99
b0924	mukB	D	condesin subunit B	b2530	iscS	E	cysteine desulfurase	3.61	-
b0924	mukB	D	condesin subunit B	b3296	rpsD	J	30S ribosomal protein S4	-	0.87
b0924	mukB	D	condesin subunit B	b3317	rplB	J	50S ribosomal protein L2	-	0.89
b0924	mukB	D	condesin subunit B	b3320	rplC	J	50S ribosomal protein L3	-	0.96
b0924	mukB	D	condesin subunit B	b3339	tuf	J	elongation factor Tu	-	0.99
b0924	mukB	D	condesin subunit B	b3980	tuf	J	elongation factor Tu	-	0.95
b0924	mukB	D	condesin subunit B	b3986	rplL	J	50S ribosomal protein L7/L12	-	0.96
b0925	ycbB	S	putative amidase	b0114	aceE	C	pyruvate dehydrogenase (decarboxylase component)	-	0.85
b0925	ycbB	S	putative amidase	b0115	aceF	C	dihydrolipoamide acetyltransferase	-	0.8
b0925	ycbB	S	putative amidase	b0926	ycbK	S	hypothetical protein	4.69	-
b0928	aspC	E	aspartate aminotransferase	b0929	ompF	M	outer membrane pore protein 1a (Ia;b;F)	5.44	-
b0928	aspC	E	aspartate aminotransferase	b0930	asnS	J	asparaginyl-tRNA synthetase	5.44	-
b0928	aspC	E	aspartate aminotransferase	b2021	hisC	E	histidinol-phosphate aminotransferase	4.13	-
b0928	aspC	E	aspartate aminotransferase	b4054	tyrB	E	aspartate aminotransferase	4.27	-
b0929	ompF	M	outer membrane pore protein 1a (Ia;b;F)	b0930	asnS	J	asparaginyl-tRNA synthetase	5.44	-
b0930	asnS	J	asparaginyl-tRNA synthetase	b0945	pyrD	F	dihydroorotate dehydrogenase	4.13	-
b0931	pncB	H	nicotinate phosphoribosyltransferase	b0169	rpsB	J	30S ribosomal protein S2	-	0.7
b0932	pepN	E	aminopeptidase N	b0945	pyrD	F	dihydroorotate dehydrogenase	5.44	-
b0932	pepN	E	aminopeptidase N	b4143	groEL	O	chaperonin GroEL	-	0.93
b0933	ssuB	P	alkanesulfonate transport protein (ABC superfamily, atp_bind)	b0934	ssuC	P	alkanesulfonate transport protein (ABC superfamily, membrane)	5.44	-
b0933	ssuB	P	alkanesulfonate transport protein (ABC superfamily, atp_bind)	b0935	ssuD	C	alkanesulfonate monooxygenase	5.44	-
b0933	ssuB	P	alkanesulfonate transport protein (ABC superfamily, atp_bind)	b0936	ssuA	P	alkanesulfonate transport protein (ABC superfamily, peri_bind)	5.44	-
b0934	ssuC	P	alkanesulfonate transport protein (ABC superfamily, membrane)	b0935	ssuD	C	alkanesulfonate monooxygenase	5.44	-
b0934	ssuC	P	alkanesulfonate transport protein (ABC superfamily, membrane)	b0936	ssuA	P	alkanesulfonate transport protein (ABC superfamily, peri_bind)	5.44	-
b0935	ssuD	C	alkanesulfonate monooxygenase	b0936	ssuA	P	alkanesulfonate transport protein (ABC superfamily, peri_bind)	5.44	-
b0935	ssuD	C	alkanesulfonate monooxygenase	b0937	ssuE	R	NAD(P)H-dependent FMN reductase	5.44	-
b0936	ssuA	P	alkanesulfonate transport protein (ABC superfamily, peri_bind)	b0937	ssuE	R	NAD(P)H-dependent FMN reductase	5.44	-
b0937	ssuE	R	NAD(P)H-dependent FMN reductase	b1198	dhaM	GS	PTS hybrid protein	-	0.87
b0939	ycbR	NU	putative fimbrial chaperone	b0940	ycbS	NU	putative outer membrane usher protein	4.69	-
b0939	ycbR	NU	putative fimbrial chaperone	b2109	yehB	NU	putative outer membrane protein	4.69	-
b0939	ycbR	NU	putative fimbrial chaperone	b3144	yraJ	NU	putative outer membrane protein	4.69	-
b0939	ycbR	NU	putative fimbrial chaperone	b4317	fimD	NU	outer membrane protein; export and assembly of type 1 fimbriae, interrupted	4.69	-
b0940	ycbS	NU	putative outer membrane usher protein	b2336	yfcS	NU	putative chaperone	4.69	-
b0940	ycbS	NU	putative outer membrane usher protein	b3047	yqiH	NU	putative periplasmic chaperone	4.69	-
b0940	ycbS	NU	putative outer membrane usher protein	b3143	yraI	NU	putative chaperone	4.69	-
b0940	ycbS	NU	putative outer membrane usher protein	b4316	fimC	NU	periplasmic chaperone, required for type 1 fimbriae	4.69	-
b0945	pyrD	F	dihydroorotate dehydrogenase	b0949	uup	R	putative ATP-binding component of a transport system	5.44	-
b0945	pyrD	F	dihydroorotate dehydrogenase	b0954	fabA	I	3-hydroxydecanoyl-ACP dehydratase	5.44	-
b0945	pyrD	F	dihydroorotate dehydrogenase	b2312	purF	F	amidophosphoribosyltransferase	4.13	-
b0947	ycbX	C	putative Fe-S protein	b2763	cysI	P	sulfite reductase, alpha subunit	-	0.87
b0947	ycbX	C	putative Fe-S protein	b2764	cysJ	P	sulfite reductase (NADPH), flavoprotein beta subunit	-	0.91
b0948	ycbY	L	putative methyltransferase	b0949	uup	R	putative ATP-binding component of a transport system	5.44	-
b0948	ycbY	L	putative methyltransferase	b3984	rplA	J	50S ribosomal protein L1	-	1
b0949	uup	R	putative ATP-binding component of a transport system	b2255	yfbG	JMG	hypothetical protein	-	0.75
b0950	pqiA	S	paraquat-inducible protein A	b0951	pqiB	R	paraquat-inducible protein B	4.69	-
b0950	pqiA	S	paraquat-inducible protein A	b1834	yebT	R	hypothetical protein	4.69	-
b0951	pqiB	R	paraquat-inducible protein B	b1833	yebS	S	hypothetical protein	4.69	-
b0953	rmf	J	ribosome modulation factor	b0954	fabA	I	3-hydroxydecanoyl-ACP dehydratase	5.44	-
b0954	fabA	I	3-hydroxydecanoyl-ACP dehydratase	b0014	dnaK	O	molecular chaperone DnaK	-	0.89
b0954	fabA	I	3-hydroxydecanoyl-ACP dehydratase	b0169	rpsB	J	30S ribosomal protein S2	-	0.91
b0954	fabA	I	3-hydroxydecanoyl-ACP dehydratase	b0436	tig	O	trigger factor	-	0.7
b0954	fabA	I	3-hydroxydecanoyl-ACP dehydratase	b0903	pflB	C	formate acetyltransferase 1	-	0.77
b0954	fabA	I	3-hydroxydecanoyl-ACP dehydratase	b0911	rpsA	J	30S ribosomal protein S1	-	0.85
b0954	fabA	I	3-hydroxydecanoyl-ACP dehydratase	b1493	gadB	E	glutamate decarboxylase isozyme	-	0.78
b0954	fabA	I	3-hydroxydecanoyl-ACP dehydratase	b1779	gapA	G	glyceraldehyde-3-phosphate dehydrogenase	-	0.84
b0954	fabA	I	3-hydroxydecanoyl-ACP dehydratase	b2323	fabB	IQ	3-oxoacyl-(acyl carrier protein) synthase	5.44	0.8
b0954	fabA	I	3-hydroxydecanoyl-ACP dehydratase	b2610	ffh	U	4.5S-RNP protein, GTP-binding export factor, part of signal recognition particle with 4.5 RNA	-	0.87
b0954	fabA	I	3-hydroxydecanoyl-ACP dehydratase	b2942	metK	H	S-adenosylmethionine synthetase	-	0.87
b0954	fabA	I	3-hydroxydecanoyl-ACP dehydratase	b3298	rpsM	J	30S ribosomal protein S13	-	0.82
b0954	fabA	I	3-hydroxydecanoyl-ACP dehydratase	b3315	rplV	J	50S ribosomal protein L22	-	0.74
b0954	fabA	I	3-hydroxydecanoyl-ACP dehydratase	b3317	rplB	J	50S ribosomal protein L2	-	0.81
b0954	fabA	I	3-hydroxydecanoyl-ACP dehydratase	b3341	rpsG	J	30S ribosomal protein S7	-	0.87
b0954	fabA	I	3-hydroxydecanoyl-ACP dehydratase	b3984	rplA	J	50S ribosomal protein L1	-	0.84
b0955	ycbZ	O	putative ATP-dependent protease	b1224	narG	C	nitrate reductase 1, alpha subunit	-	0.71
b0957	ompA	M	outer membrane protein 3a (II*;G;d)	b0958	sulA	D	suppressor of lon; inhibitor of cell division and FtsZ ring formation upon DNA damage/inhibition	5.44	-
b0957	ompA	M	outer membrane protein 3a (II*;G;d)	b1252	tonB	M	energy transducer; uptake of iron, cyanocobalimin; sensitivity to phages, colicins	3.61	-
b0959	yccR	K	hypothetical protein	b1120	cobB	K	NAD-dependent deacetylase	-	0.78
b0959	yccR	K	hypothetical protein	b1207	prsA	FE	ribose-phosphate pyrophosphokinase	-	0.95
b0962	helD	L	DNA helicase IV	b0014	dnaK	O	molecular chaperone DnaK	-	0.94
b0962	helD	L	DNA helicase IV	b0903	pflB	C	formate acetyltransferase 1	-	0.84
b0962	helD	L	DNA helicase IV	b0911	rpsA	J	30S ribosomal protein S1	-	0.83
b0962	helD	L	DNA helicase IV	b1493	gadB	E	glutamate decarboxylase isozyme	-	0.7
b0962	helD	L	DNA helicase IV	b1779	gapA	G	glyceraldehyde-3-phosphate dehydrogenase	-	0.84
b0962	helD	L	DNA helicase IV	b2926	pgk	G	phosphoglycerate kinase	-	0.78
b0962	helD	L	DNA helicase IV	b3319	rplD	J	50S ribosomal protein L4	-	0.83
b0962	helD	L	DNA helicase IV	b3339	tuf	J	elongation factor Tu	-	0.95
b0962	helD	L	DNA helicase IV	b3919	tpiA	G	triosephosphate isomerase	-	0.7
b0962	helD	L	DNA helicase IV	b3986	rplL	J	50S ribosomal protein L7/L12	-	0.98
b0966	yccV	S	hypothetical protein	b3440	yhhX	R	putative NAD(P)-binding dehydrogenase	-	0.95
b0967	yccW	R	putative methyltransferase	b0023	rpsT	J	30S ribosomal protein S20	-	0.76
b0967	yccW	R	putative methyltransferase	b0440	hupB	EL	DNA-binding protein HU-beta, NS1 (HU-1)	-	0.7
b0967	yccW	R	putative methyltransferase	b1269	yciL	J	pseudouridine synthase (makes pseudouridine2605 in 23 S RNA)	-	0.94
b0967	yccW	R	putative methyltransferase	b2606	rplS	J	50S ribosomal protein L19	-	0.76
b0967	yccW	R	putative methyltransferase	b3065	rpsU	J	30S ribosomal protein S21	-	0.9
b0967	yccW	R	putative methyltransferase	b3301	rplO	J	50S ribosomal protein L15	-	0.83
b0967	yccW	R	putative methyltransferase	b3303	rpsE	J	30S ribosomal protein S5	-	0.93
b0967	yccW	R	putative methyltransferase	b3306	rpsH	J	30S ribosomal protein S8	-	0.77
b0967	yccW	R	putative methyltransferase	b3307	rpsN	J	30S ribosomal protein S14	-	0.77
b0967	yccW	R	putative methyltransferase	b3309	rplX	J	50S ribosomal protein L24	-	0.97
b0967	yccW	R	putative methyltransferase	b3313	rplP	J	50S ribosomal protein L16	-	0.96
b0967	yccW	R	putative methyltransferase	b3315	rplV	J	50S ribosomal protein L22	-	0.87
b0967	yccW	R	putative methyltransferase	b3317	rplB	J	50S ribosomal protein L2	-	0.96
b0967	yccW	R	putative methyltransferase	b3318	rplW	J	50S ribosomal protein L23	-	0.76
b0967	yccW	R	putative methyltransferase	b3320	rplC	J	50S ribosomal protein L3	-	0.96
b0967	yccW	R	putative methyltransferase	b3341	rpsG	J	30S ribosomal protein S7	-	0.87
b0967	yccW	R	putative methyltransferase	b3637	rpmB	J	50S ribosomal protein L28	-	0.9
b0967	yccW	R	putative methyltransferase	b3984	rplA	J	50S ribosomal protein L1	-	0.97
b0967	yccW	R	putative methyltransferase	b4179	rnr	K	RNase R	-	0.83
b0967	yccW	R	putative methyltransferase	b4200	rpsF	J	30S ribosomal protein S6	-	0.76
b0967	yccW	R	putative methyltransferase	b4202	rpsR	J	30S ribosomal protein S18	-	0.77
b0967	yccW	R	putative methyltransferase	b4203	rplI	J	50S ribosomal protein L9	-	0.95
b0967	yccW	R	putative methyltransferase	b4325	yjiC	-	unknown CDS	-	0.77
b0969	yccK	P	putative sulfite reductase	b0115	aceF	C	dihydrolipoamide acetyltransferase	-	0.84
b0972	hyaA	C	hydrogenase-1 small subunit	b0015	dnaJ	O	chaperone with DnaK; heat shock protein	-	0.91
b0972	hyaA	C	hydrogenase-1 small subunit	b0098	secA	U	translocase	-	0.9
b0972	hyaA	C	hydrogenase-1 small subunit	b0179	lpxD	M	UDP-3-O-[3-hydroxymyristoyl] glucosamine N-acyltransferase	-	1
b0972	hyaA	C	hydrogenase-1 small subunit	b0973	hyaB	C	hydrogenase-1 large subunit	7.2	0.85
b0972	hyaA	C	hydrogenase-1 small subunit	b2606	rplS	J	50S ribosomal protein L19	-	0.77
b0972	hyaA	C	hydrogenase-1 small subunit	b2994	hybC	C	hydrogenase-2, large subunit	4.69	-
b0972	hyaA	C	hydrogenase-1 small subunit	b3309	rplX	J	50S ribosomal protein L24	-	0.77
b0972	hyaA	C	hydrogenase-1 small subunit	b3320	rplC	J	50S ribosomal protein L3	-	0.83
b0972	hyaA	C	hydrogenase-1 small subunit	b3349	slyD	O	FKBP-type peptidyl prolyl cis-trans isomerase (rotamase)	-	0.99
b0972	hyaA	C	hydrogenase-1 small subunit	b4143	groEL	O	chaperonin GroEL	-	1
b0973	hyaB	C	hydrogenase-1 large subunit	b2997	hybO	C	hydrogenase-2, small chain	5.57	-
b0976	hyaE	-	processing of HyaA and HyaB proteins	b0973	hyaB	C	hydrogenase-1 large subunit	-	0.96
b0976	hyaE	-	processing of HyaA and HyaB proteins	b0975	hyaD	C	processing of HyaA and HyaB proteins	-	0.71
b0976	hyaE	-	processing of HyaA and HyaB proteins	b0977	hyaF	5.44	nickel incorporation into hydrogenase-1 proteins	-
b0976	hyaE	-	processing of HyaA and HyaB proteins	b2970	yghF	U	putative general secretion pathway for protein export (GSP)	-	0.71
b0976	hyaE	-	processing of HyaA and HyaB proteins	b3231	rplM	J	50S ribosomal protein L13	-	0.7
b0976	hyaE	-	processing of HyaA and HyaB proteins	b3279	yrdA	R	putative acyl transferase, ferripyochelin-binding	-	0.94
b0978	appC	C	cytochrome oxidase bd-II, subunit I	b0979	appB	C	cytochrome oxidase bd-II, subunit II	7.2	-
b0979	appB	C	cytochrome oxidase bd-II, subunit II	b0980	appA	-	phosphoanhydride phosphorylase; pH 2.5 acid phosphatase; periplasmic	5.44	-
b0990	cspG	K	homolog of Salmonella cold shock protein	b0623	cspE	K	cold shock protein E	-	0.95
b0990	cspG	K	homolog of Salmonella cold shock protein	b1552	cspI	K	Qin prophage; cold shock-like protein	4.27	-
b0990	cspG	K	homolog of Salmonella cold shock protein	b3320	rplC	J	50S ribosomal protein L3	-	0.88
b0993	torS	T	hybrid sensory histidine kinase in two-component regulatory system with TorR, regulates TMAO reductase regulatory system I, senses TMAO	b0994	torT	G	part of regulation of tor operon, periplasmic	5.44	-
b0993	torS	T	hybrid sensory histidine kinase in two-component regulatory system with TorR, regulates TMAO reductase regulatory system I, senses TMAO	b0995	torR	TK	response regulator in two-component regulatory system with TorS, regulates TMAO reductase regulatory system I (torCAD)	7	-
b0993	torS	T	hybrid sensory histidine kinase in two-component regulatory system with TorR, regulates TMAO reductase regulatory system I, senses TMAO	b0996	torC	C	cytochrome c-type protein in TMAO respiration; with TorA, also negativer regulator of tor operon	3.61	-
b0993	torS	T	hybrid sensory histidine kinase in two-component regulatory system with TorR, regulates TMAO reductase regulatory system I, senses TMAO	b2786	barA	T	hybrid sensory histidine kinase in two-component regulatory system with UvrY	5.15	-
b0995	torR	TK	response regulator in two-component regulatory system with TorS, regulates TMAO reductase regulatory system I (torCAD)	b1608	rstA	TK	response regulator (activator) in two-component regulatory system with RstB (OmpR family)	4.27	-
b0995	torR	TK	response regulator in two-component regulatory system with TorS, regulates TMAO reductase regulatory system I (torCAD)	b1609	rstB	T	sensor histidine protein kinase (RstA regulator)	5.57	-
b0995	torR	TK	response regulator in two-component regulatory system with TorS, regulates TMAO reductase regulatory system I (torCAD)	b1969	yedW	TK	putative 2-component transcriptional regulator	4.27	-
b0995	torR	TK	response regulator in two-component regulatory system with TorS, regulates TMAO reductase regulatory system I (torCAD)	b2078	baeS	T	sensor protein (for BaeR)	4.69	-
b0995	torR	TK	response regulator in two-component regulatory system with TorS, regulates TMAO reductase regulatory system I (torCAD)	b2079	baeR	TK	response regulator in two-component regulatory system with BaeS (OmpR family)	4.27	-
b0995	torR	TK	response regulator in two-component regulatory system with TorS, regulates TMAO reductase regulatory system I (torCAD)	b2786	barA	T	hybrid sensory histidine kinase in two-component regulatory system with UvrY	4.27	-
b0995	torR	TK	response regulator in two-component regulatory system with TorS, regulates TMAO reductase regulatory system I (torCAD)	b3404	envZ	T	osmolarity sensor protein	5.44	-
b0995	torR	TK	response regulator in two-component regulatory system with TorS, regulates TMAO reductase regulatory system I (torCAD)	b3405	ompR	TK	osmolarity response regulator	4.27	-
b0995	torR	TK	response regulator in two-component regulatory system with TorS, regulates TMAO reductase regulatory system I (torCAD)	b3911	cpxA	T	two-component sensor protein	4.69	-
b0995	torR	TK	response regulator in two-component regulatory system with TorS, regulates TMAO reductase regulatory system I (torCAD)	b3912	cpxR	TK	response regulator in two-component regulatory system with CpxA, regulates expression of stress-related genes (OmpR family)	4.27	-
b0995	torR	TK	response regulator in two-component regulatory system with TorS, regulates TMAO reductase regulatory system I (torCAD)	b4003	zraS	T	sensor kinase of Zn/Pb responsive two-component regulatory system	3.81	-
b0995	torR	TK	response regulator in two-component regulatory system with TorS, regulates TMAO reductase regulatory system I (torCAD)	b4399	creC	T	catabolite repression sensor kinase for PhoB; alternative sensor for pho regulon	4.69	-
b0996	torC	C	cytochrome c-type protein in TMAO respiration; with TorA, also negativer regulator of tor operon	b0997	torA	C	trimethylamine N-oxide reductase subunit	9.05	-
b0996	torC	C	cytochrome c-type protein in TMAO respiration; with TorA, also negativer regulator of tor operon	b2203	napB	C	cytochrome c-type protein	4.69	-
b0997	torA	C	trimethylamine N-oxide reductase subunit	b0998	torD	R	chaperone protein TorD	9.05	-
b0997	torA	C	trimethylamine N-oxide reductase subunit	b1591	ynfI	R	putative dimethyl sulfoxide reductase component	3.61	-
b0998	torD	R	chaperone protein TorD	b0426	yajQ	S	hypothetical protein	-	0.9
b0999	yccD	-	hypothetical protein	b0014	dnaK	O	molecular chaperone DnaK	-	0.73
b0999	yccD	-	hypothetical protein	b1000	cbpA	O	curved DNA-binding protein, co-chaperone of DnaK (Hsp40 family)	5.44	0.95
b1000	cbpA	O	curved DNA-binding protein, co-chaperone of DnaK (Hsp40 family)	b0014	dnaK	O	molecular chaperone DnaK	-	0.97
b1000	cbpA	O	curved DNA-binding protein, co-chaperone of DnaK (Hsp40 family)	b0169	rpsB	J	30S ribosomal protein S2	-	0.98
b1000	cbpA	O	curved DNA-binding protein, co-chaperone of DnaK (Hsp40 family)	b0911	rpsA	J	30S ribosomal protein S1	-	0.85
b1000	cbpA	O	curved DNA-binding protein, co-chaperone of DnaK (Hsp40 family)	b1207	prsA	FE	ribose-phosphate pyrophosphokinase	-	0.73
b1000	cbpA	O	curved DNA-binding protein, co-chaperone of DnaK (Hsp40 family)	b1269	yciL	J	pseudouridine synthase (makes pseudouridine2605 in 23 S RNA)	-	0.96
[truncated: 5,615 more rows]
