# Supplementary material for: The Modular Organization of Protein Interactions in Escherichia coli
Source: PLoS Comput Biol. 2009 Oct 2;5(10):e1000523. doi: 10.1371/journal.pcbi.1000523 (PMC2739439; doi:10.1371/journal.pcbi.1000523)
Supplement: Table S6 — Enrichment of essential proteins in modules derived from the combined network. Functional modules were predicted using the MCL algorithm (see Methods). Module annotation was provided if the overlap of COG categories among the module components was more than 60%, otherwise the module was assigned the COG code – ‘S’ (unknown). COG category codes are provided in Fig. 1C. Size represents the number of components within the module. E/NE(%) represent the percentage of essential/non essential components within the module. 42 essential functional modules were predicted at p-value <0.1. P-values were calculated based on expectation using 10000 random modules of equal size. * = p-value <0.1; ** = p-value <0.01; *** = p-value <0.001. (0.06 MB XLS) [file pcbi.1000523.s016.xls]

## Sheet: Sheet1
Supplemental Table 6. Enrichment of essential proteins in modules derived from the combined network
E/NE(%) represent the percentage of essential/non essential components within the module.
42 essential functional modules were predicted at p-value < 0.1.
P-values were calculated based on expectation using 10000 random modules of equal size. * = p-value < 0.1; ** = p-value < 0.01; *** = p-value < 0.001
Module#	COGs	Size	E/NE (%)	p-value
1	S	64	E 20 N 79	0***
2	S	55	E 18 N 81	0***
3	S	36	E 8 N 91	0***
4	J	34	E 50 N 50	0***
5	S	31	E 25 N 74	0***
6	O	24	E 20 N 79	0***
7	S	21	E 14 N 85	0***
8	S	20	E 55 N 45	0***
9	M	18	E 55 N 44	0***
10	S	17	E 11 N 88	0***
11	S	16	E 18 N 81	0***
12	S	16	E 31 N 68	0***
13	S	15	E 53 N 46	0.0005***
14	L	15	E 33 N 66	0.0443*
15	NT	14	E 28 N 71	0.1099
16	G	14	N 100
17	S	14	E 7 N 92	0.8666
18	S	13	E 15 N 84	0.5328
19	S	13	N 100
20	J	12	E 41 N 58	0.015*
21	NU	12	E 16 N 83	0.4978
22	E	12	E 25 N 75	0.2191
23	S	12	E 8 N 91	0.8274
24	C	11	N 100
25	G	11	E 9 N 90	0.792
26	L	10	E 80 N 20	0***
27	C	10	E 20 N 80	0.4018
28	TK	10	E 10 N 90	0.769
29	C	9	E 22 N 77	0.3428
30	S	9	E 22 N 77	0.3428
31	C	9	E 11 N 88	0.7304
32	G	9	N 100
33	S	9	E 22 N 77	0.3428
34	S	9	N 100
35	NU	9	N 100
36	S	9	E 11 N 88	0.7304
37	E	8	N 100
38	S	8	E 12 N 87	0.6791
39	S	8	E 25 N 75	0.2919
40	S	8	E 12 N 87	0.6791
41	S	8	N 100
42	E	8	E 37 N 62	0.0792*
43	E	7	N 100
44	S	7	E 28 N 71	0.2385
45	S	7	N 100
46	H	7	E 57 N 42	0.0083**
47	S	7	N 100
48	L	7	E 14 N 85	0.6402
49	S	7	N 100
50	S	7	E 28 N 71	0.2385
51	F	7	E 14 N 85	0.6402
52	K	7	E 14 N 85	0.6402
53	S	7	E 14 N 85	0.6402
54	S	7	N 100
55	S	7	N 100
56	S	7	N 100
57	C	7	N 100
58	G	7	E 14 N 85	0.6402
59	H	7	N 100
60	S	7	E 14 N 85	0.6402
61	E	7	E 14 N 85	0.6402
62	P	7	N 100
63	U	6	E 16 N 83	0.5765
64	S	6	E 66 N 33	0.0038**
65	S	6	E 33 N 66	0.1834
66	S	6	N 100
67	S	6	N 100
68	S	6	E 16 N 83	0.5765
69	S	6	E 16 N 83	0.5765
70	S	6	N 100
71	H	6	E 83 N 16	0.0002***
72	S	6	N 100
73	T	6	N 100
74	S	6	E 16 N 83	0.5765
75	S	6	E 16 N 83	0.5765
76	H	6	N 100
77	S	6	E 50 N 50	0.0337*
78	S	6	E 16 N 83	0.5765
79	S	6	E 16 N 83	0.5765
80	S	6	E 33 N 66	0.1834
81	S	6	E 33 N 66	0.1834
82	S	6	E 16 N 83	0.5765
83	G	6	E 33 N 66	0.1834
84	S	6	N 100
85	M	6	N 100
86	O	6	E 16 N 83	0.5765
87	CP	6	N 100
88	S	6	N 100
89	S	6	N 100
90	G	6	N 100
91	S	6	E 16 N 83	0.5765
92	S	5	E 40 N 60	0.1352
93	Q	5	N 100
94	M	5	N 100
95	S	5	N 100
96	S	5	N 100
97	E	5	E 20 N 80	0.5037
98	P	5	N 100
99	S	5	E 40 N 60	0.1352
100	G	5	N 100
101	C	5	N 100
102	S	5	N 100
103	S	5	N 100
104	F	5	E 20 N 80	0.5037
105	S	5	E 60 N 40	0.0193*
106	TK	5	N 100
107	P	5	E 20 N 80	0.5037
108	C	5	E 20 N 80	0.5037
109	C	5	E 40 N 60	0.1352
110	P	5	N 100
111	H	5	N 100
112	S	5	E 20 N 80	0.5037
113	S	5	E 20 N 80	0.5037
114	P	5	E 20 N 80	0.5037
115	F	5	E 40 N 60	0.1352
116	G	5	N 100
117	L	5	N 100
118	S	5	N 100
119	S	5	E 20 N 80	0.5037
120	S	5	N 100
121	E	4	E 25 N 75	0.4382
122	G	4	E 25 N 75	0.4382
123	S	4	E 25 N 75	0.4382
124	S	4	E 75 N 25	0.0101*
125	E	4	E 25 N 75	0.4382
126	C	4	N 100
127	S	4	N 100
128	S	4	N 100
129	G	4	N 100
130	S	4	N 100
131	D	4	E 75 N 25	0.0101*
132	D	4	E 25 N 75	0.4382
133	NU	4	N 100
134	H	4	E 25 N 75	0.4382
135	C	4	E 50 N 50	0.091*
136	I	4	E 25 N 75	0.4382
137	S	4	N 100
138	S	4	N 100
139	P	4	N 100
140	S	4	N 100
141	S	4	E 25 N 75	0.4382
142	P	4	N 100
143	T	4	E 25 N 75	0.4382
144	U	4	E 50 N 50	0.091*
145	S	4	E 25 N 75	0.4382
146	C	4	N 100
147	S	4	E 25 N 75	0.4382
148	M	4	N 100
149	S	4	N 100
150	C	4	N 100
151	S	4	E 50 N 50	0.091*
152	S	4	N 100
153	E	4	E 25 N 75	0.4382
154	C	4	N 100
155	S	4	N 100
156	S	4	N 100
157	E	4	E 25 N 75	0.4382
158	S	4	E 75 N 25	0.0101*
159	P	4	N 100
160	S	4	N 100
161	S	4	E 25 N 75	0.4382
162	C	4	E 25 N 75	0.4382
163	S	4	E 25 N 75	0.4382
164	S	4	E 25 N 75	0.4382
165	S	4	E 75 N 25	0.0101*
166	S	4	E 50 N 50	0.091*
167	S	4	N 100
168	S	4	E 25 N 75	0.4382
169	S	4	N 100
170	S	4	N 100
171	S	4	N 100
172	S	4	N 100
173	S	4	N 100
174	C	4	N 100
175	S	4	E 25 N 75	0.4382
176	G	4	E 25 N 75	0.4382
177	C	4	N 100
178	S	4	N 100
179	S	4	N 100
180	T	4	N 100
181	S	4	N 100
182	G	4	N 100
183	S	4	N 100
184	S	4	N 100
185	M	4	N 100
186	F	4	N 100
187	S	4	N 100
188	E	3	N 100
189	E	3	E 100	0.0025**
190	O	3	N 100
191	S	3	E 66 N 33	0.049*
192	J	3	E 33 N 66	0.3536
193	S	3	E 33 N 66	0.3536
194	S	3	N 100
195	J	3	E 100	0.0025**
196	I	3	E 33 N 66	0.3536
197	F	3	N 100
198	EF	3	N 100
199	I	3	N 100
200	I	3	N 100
201	O	3	N 100
202	EG	3	N 100
203	EH	3	N 100
204	K	3	N 100
205	D	3	E 100	0.0025**
206	S	3	N 100
207	S	3	E 33 N 66	0.3536
208	J	3	N 100
209	M	3	N 100
210	M	3	E 100	0.0025**
211	NU	3	N 100
212	E	3	N 100
213	S	3	N 100
214	S	3	N 100
215	O	3	E 33 N 66	0.3536
216	P	3	N 100
217	G	3	N 100
218	S	3	E 66 N 33	0.049*
219	S	3	N 100
220	S	3	N 100
221	I	3	N 100
222	P	3	E 33 N 66	0.3536
223	G	3	N 100
224	G	3	N 100
225	S	3	N 100
226	S	3	N 100
227	S	3	E 33 N 66	0.3536
228	S	3	E 33 N 66	0.3536
229	O	3	E 33 N 66	0.3536
230	S	3	E 33 N 66	0.3536
231	V	3	N 100
232	E	3	N 100
233	T	3	N 100
234	S	3	N 100
235	V	3	N 100
236	S	3	E 33 N 66	0.3536
237	S	3	E 33 N 66	0.3536
238	G	3	N 100
239	S	3	N 100
240	G	3	N 100
241	S	3	N 100
242	I	3	N 100
243	S	3	N 100
244	P	3	N 100
245	O	3	N 100
246	E	3	N 100
247	S	3	E 66 N 33	0.049*
248	S	3	N 100
249	E	3	N 100
250	S	3	E 33 N 66	0.3536
251	V	3	N 100
252	S	3	N 100
253	V	3	N 100
254	GEP	3	N 100
255	O	3	N 100
256	S	3	N 100
257	S	3	N 100
258	C	3	N 100
259	S	3	N 100
260	S	3	N 100
261	K	3	N 100
262	M	3	N 100
263	G	3	N 100
264	S	3	N 100
265	J	3	E 66 N 33	0.049*
266	S	3	E 66 N 33	0.049*
267	G	3	N 100
268	S	3	N 100
269	S	3	N 100
270	P	3	N 100
271	S	3	N 100
272	C	3	N 100
273	S	3	N 100
274	S	3	N 100
275	L	3	E 66 N 33	0.049*
276	C	3	N 100
277	S	3	N 100
278	G	3	N 100
279	H	3	E 33 N 66	0.3536
280	E	3	N 100
281	H	3	N 100
282	V	3	N 100
283	G	3	N 100
284	S	3	E 33 N 66	0.3536
285	T	3	N 100
286	O	3	N 100
287	C	3	E 33 N 66	0.3536
288	S	3	N 100
289	C	3	N 100
290	F	3	N 100
291	S	3	N 100
292	FP	3	N 100
293	F	3	E 100	0.0025**
294	E	3	N 100
295	E	3	N 100
296	S	3	N 100
297	G	3	N 100
298	E	3	N 100
299	GT	3	E 33 N 66	0.3536
300	E	3	N 100
301	C	3	N 100
302	C	3	N 100
303	J	3	E 33 N 66	0.3536
304	E	3	N 100
305	G	3	E 33 N 66	0.3536
306	P	3	N 100
307	G	3	N 100
308	G	3	N 100
309	M	3	E 33 N 66	0.3536
310	S	3	N 100
311	M	3	N 100
312	M	3	N 100
313	S	3	E 66 N 33	0.049*
314	G	3	N 100
315	C	3	N 100
316	NU	3	N 100
